# Supplementary material for: Identification of the toxic 6mer seed consensus for human cancer cells
Source: Sci Rep. 2022 Mar 24;12:5130. doi: 10.1038/s41598-022-09051-w (PMC8948288; doi:10.1038/s41598-022-09051-w)
Supplement: Supplementary file 5 — Supplementary Table S1. [file 41598_2022_9051_MOESM5_ESM.xlsx]

## Sheet: Table S1
	Table S1: Results of the screen of 4096 seed containing siRNAs on three human and three murine cell lines
Order on plates	6mer	HeyA8 viab (%)	H460 viab (%)	H4 viab (%)	Average human	M565 viab (%)	3LL viab (%)	GL261 viab (%)	Average mouse
2983	GCUAAC	2.7	4.04425	2.57711	3.10712	10.873	2.28071	9.53957	7.56444
3794	GGGUGG	1.6	3.81298	4.53515	3.31604	9.23103	13.1	16.7808	13.0373
2917	GGGGGU	1.6	5.49447	4.86948	3.98798	9.77934	20.917	11.3203	14.0055
2683	GGUGGG	1.7	5.40528	6.25632	4.45387	6.95237	7.61318	7.17641	7.24732
2355	GGUGGU	1.9	5.7981	5.70012	4.46607	12.1128	8.89125	14.1213	11.7084
2744	GGCUGG	1.7	7.78148	4.57133	4.68427	8.51046	3.98747	7.29261	6.59685
2290	GGGCGG	1.6	7.67043	5.79921	5.02321	18.1405	8.28026	11.3389	12.5865
2691	GGGGGC	1.5	8.02003	5.57662	5.03222	7.43991	17.6558	14.0342	13.0433
2369	GCAGGC	2.6	11.3574	1.73091	5.22943	21.7424	24.0194	31.6447	25.8022
2634	CGGGGG	4.3	9.28367	3.79362	5.79243	8.2269	43.9644	16.4101	22.8672
3810	GAUGCC	4.1	7.69106	6.29423	6.02843	32.3278	16.1662	17.2018	21.8986
2539	GCAGGU	4.8	11.065	2.36351	6.07615	19.1826	22.518	19.3347	20.3451
3640	CGGGGC	2.5	13.4353	2.38485	6.1067	19.7463	8.13133	11.0807	12.9861
4018	GGUGCC	4.9	6.08154	7.45302	6.14485	4.6929	3.79396	8.00383	5.4969
3053	GGCGGG	2.7	10.2059	7.21154	6.70581	27.6831	51.8149	8.25953	29.2525
2448	GGGGCU	1.4	12.9902	6.05833	6.81617	17.8157	18.0589	11.8221	15.8989
1563	GCUGGG	3.8	12.053	4.79519	6.88272	6.45621	8.62783	14.6941	9.92604
3013	GCUAGC	4.7	8.25948	8.43696	7.13215	10.6132	5.82697	19.3461	11.9288
2642	CUGGGC	2.5	16.8599	2.36729	7.2424	11.3207	14.5133	14.2496	13.3612
2546	GGGGCC	2.1	11.526	8.27761	7.30119	22.4539	45.2244	11.5147	26.3977
694	GGCUCU	3.8	11.357	6.81627	7.32442	29.95	14.1076	13.2941	19.1172
3850	GGGUGC	2.7	7.77499	11.5838	7.35293	14.995	42.0097	9.86919	22.2913
2971	GGGCUG	1.4	11.5556	9.27613	7.41059	7.74488	13.0169	14.0387	11.6001
2996	GGCAGG	4	13.5462	4.73885	7.42834	16.0217	24.2602	11.7082	17.3301
2722	GGGGCA	1.7	11.424	9.50781	7.54393	21.4031	11.1701	21.8499	18.141
2298	GGAGGU	2.1	4.64932	16.1015	7.61694	2.85851	12.0462	10.9477	8.61746
2666	GUCCUC	6	5.73612	11.6847	7.80693	13.0695	6.271	5.32067	8.22038
2602	GGGGUG	2.8	11.8975	10.005	8.23418	18.6613	11.8108	6.37623	12.2828
2926	GGGCAG	1.3	10.6826	12.9712	8.31795	9.9453	39.2567	12.0017	20.4012
2777	GGGUGA	3.1	9.51309	12.4009	8.338	25.718	69.8377	13.7336	36.4297
2686	GGGAUC	2.8	12.9019	9.64664	8.44952	20.4765	34.3722	8.70293	21.1838
4029	GGUGGA	2	6.83384	16.564	8.46593	12.2093	13.7647	21.0283	15.6675
2739	GGGGGG	4.6	16.0537	4.82367	8.49245	8.40355	96.1068	54.5617	53.024
796	GUUGCC	3.6	18.8797	3.14456	8.54143	16.6982	4.10207	7.5796	9.45994
3543	GACUGC	6.9	11.3934	7.36235	8.55193	22.1753	20.2702	17.9903	20.1453
3786	AACCCC	7.8	16.6601	2.63405	9.03138	27.616	19.3592	22.9309	23.302
2564	CGGGCC	4.5	18.2006	4.55019	9.08359	4.06839	4.71252	4.41513	4.39868
2873	GGAGGG	6.5	14.9173	6.11946	9.17891	4.24634	48.5318	11.2902	21.3561
772	GGGGCG	2.2	12.5789	13.0975	9.29215	17.3517	23.852	10.6796	17.2944
2595	AGCUGG	3.2	15.4294	9.26024	9.29655	14.8504	15.9659	26.9402	19.2522
3811	CGGGUC	4.2	14.0109	10.627	9.61263	16.9311	14.2952	6.64162	12.6226
1520	GGCAGC	1.7	21.0799	6.46269	9.74752	7.27682	14.6936	7.2465	9.73899
2904	GGGCCG	3.3	16.3769	10.0913	9.92274	22.5688	68.3076	17.8115	36.2293
2327	GGUGCU	3	5.82304	20.9708	9.93127	18.0181	5.86895	15.942	13.2763
2305	CAGGCC	8.1	15.7957	5.95335	9.94968	3.40745	5.13722	3.63444	4.0597
3481	CCAUGG	5	9.60507	15.4094	10.0048	19.9253	19.4508	12.094	17.1567
2097	GGGGGA	2.7	19.3396	7.98588	10.0085	12.281	49.276	12.0056	24.5209
3956	UGGGGG	4.3	19.0309	6.91704	10.0826	8.8119	9.31041	9.70132	9.27454
2724	GCCAUC	11	14.7515	4.50634	10.0859	6.79233	15.5034	10.2634	10.853
2114	CGGGGU	6.2	20.44	3.87728	10.1724	28.8192	38.9198	14.8165	27.5185
2624	GCCUGU	3	19.1198	8.622	10.2473	36.6183	48.9641	33.9543	39.8456
4042	GGGAGG	8.2	17.6863	5.12753	10.3379	27.1534	29.6643	5.48617	20.7679
2630	GCGGGG	3.1	17.2642	10.9222	10.4288	22.0313	16.4844	13.0398	17.1852
2761	GGCCGG	5.8	17.3478	8.21252	10.4534	37.605	41.2875	26.7726	35.2217
2214	GGGCCU	3.1	16.1015	12.9571	10.7195	11.8293	42.7839	10.0359	21.5497
2694	GCCUGC	9.7	16.9935	5.9723	10.8886	27.206	13.228	14.5445	18.3261
2690	CCUGGG	4.1	18.7411	10.237	11.0261	14.9011	21.2769	12.5528	16.2436
2383	AGGAGC	11.7	13.3076	8.15015	11.0526	7.52937	16.1914	30.3216	18.0141
2855	GCGGGC	2.7	14.0052	16.6643	11.1232	26.2852	25.3638	12.4167	21.3552
2095	GCGGCG	4.4	17.0817	11.8957	11.1258	8.71138	10.4046	5.89641	8.33746
3945	GGUGGC	4	12.6979	17.21	11.3026	15.7105	10.561	42.7219	22.9978
2080	UAUGCC	9.1	13.7347	11.2485	11.3611	10.4267	15.1132	22.4947	16.0115
3410	GAAGUC	3.8	11.9878	18.3329	11.3735	4.23752	18.7574	4.25283	9.08258
2968	GGAGCC	5.4	11.5999	17.6986	11.5662	8.83921	9.54688	8.37038	8.91882
2679	GUGGGC	2.8	16.2572	16.0306	11.6959	15.5079	33.0375	15.7347	21.4267
2604	GCGGUC	12.4	15.025	7.78709	11.7374	11.1719	19.6726	5.5382	12.1275
2664	UAUCCC	6.7	19.2894	9.24781	11.7457	42.9258	5.14216	16.4981	21.522
2512	GAGGGC	3.1	13.3985	18.7737	11.7574	3.65771	60.6356	12.9706	25.7546
2367	GUUGCU	14.5	14.4248	6.40576	11.7768	18.9011	30.5088	26.2806	25.2302
3682	CCUGGC	9.9	17.7	7.81415	11.8047	8.76409	22.3029	7.54935	12.8721
716	GCCUUC	6.9	24.6043	4.50966	12.0046	32.5651	11.4904	8.91907	17.6582
2392	CGCCGC	6.8	15.6291	13.6753	12.0348	26.1181	11.6873	3.83344	13.8796
3895	GCCCUC	10.3	16.449	9.64771	12.1322	20.8543	14.5037	8.96133	14.7731
2784	GAUGGC	4.2	18.9066	13.3426	12.1497	21.7271	27.7699	13.9977	21.1649
2876	CGGUGG	7.2	15.8723	13.5396	12.204	24.0304	38.5495	14.8078	25.7959
2507	GAGGGU	2.7	23.7267	10.3747	12.2671	7.43171	50.92	17.7651	25.3723
2381	UGGCGG	5	14.6175	17.4989	12.3721	26.3278	19.2874	38.3626	27.9926
3075	GAUGCU	3.6	20.3111	13.2814	12.3975	9.65453	13.5364	6.52485	9.90525
714	CGGCGG	8	23.7093	6.07241	12.5939	22.4169	28.2581	8.41325	19.6961
2769	GCAGGG	2.4	23.8745	11.6037	12.6261	32.9886	7.74094	12.8748	17.8681
1977	CAGGGC	9.9	21.7884	6.70048	12.7963	22.4107	30.0224	12.9498	21.7943
947	UGUAGU	5.4	23.8919	9.47418	12.922	18.7792	62.7838	16.9042	32.8224
2991	GGCGGU	2.4	15.4856	20.9861	12.9572	17.3987	34.3264	18.5661	23.4304
3754	GGCCGC	7.4	24.3641	7.24923	13.0044	6.79747	7.02242	10.957	8.25896
2572	CGUUGC	3.6	21.4236	14.359	13.1275	13.2839	63.1617	12.137	29.5276
2620	GACGGC	10.4	20.4632	8.86981	13.2443	16.3428	40.2676	9.95978	22.19
2606	CAUGCU	8.4	20.5479	10.827	13.2583	33.914	24.5104	14.4173	24.2806
649	GCUACU	17.4	12.6122	10.2752	13.4291	33.7158	20.9321	28.3175	27.6551
2338	GAUACC	4	18.4955	17.9009	13.4654	19.2	41.8572	14.7174	25.2582
2368	AGUAGC	10.9	7.06958	22.475	13.4815	20.1461	18.0972	11.1258	16.4564
2463	GGCGAG	9.1	13.6752	17.9301	13.5684	43.8854	82.6079	14.3496	46.9476
3582	UGCAGG	18.4	11.864	10.901	13.7217	43.8406	33.2342	35.5725	37.5491
1185	GGUGAC	7.8	11.6382	21.7956	13.7446	12.8522	17.8403	12.4094	14.3673
417	CUUGCC	15.8	19.2475	6.28299	13.7768	16.3659	36.9051	7.29313	20.188
3740	UGGUGG	13.4	9.15298	18.9954	13.8495	49.7855	9.77312	32.9967	30.8518
3752	GUGGGU	3.9	10.5254	27.451	13.9588	10.9566	15.7353	11.0684	12.5868
2732	GUCUGC	5.9	15.8138	20.4876	14.0672	8.43315	6.17312	7.86993	7.49207
2772	AGGGGC	6.5	22.0729	13.766	14.113	24.1302	26.4248	16.1868	22.2473
4034	CCGUGC	9.3	23.2905	10.4927	14.3611	6.20055	15.3268	14.7536	12.0937
2580	AUUGCC	9.3	18.602	15.2531	14.385	34.2334	68.7574	43.4557	48.8155
2408	UAUGCU	12.7	19.4966	11.5481	14.5815	13.3422	24.0331	40.4236	25.933
2661	GGGUAG	4.3	18.3251	21.4252	14.6834	18.7911	5.1186	9.11303	11.0076
3834	UGCCUG	6	17.0661	21.0186	14.6949	53.4202	60.3337	53.6934	55.8158
1885	GUCUGG	7.1	21.8485	15.1399	14.6961	5.37566	13.8281	10.0981	9.7673
1823	CCAUCC	13.6	27.2927	3.35586	14.7495	8.99538	23.0383	9.20809	13.7473
2353	GCGGCU	9.4	20.7622	14.0985	14.7536	9.8568	33.0891	11.6379	18.1946
3378	CCAGCC	11.5	16.2731	16.5198	14.7643	6.64717	13.4601	6.25807	8.78845
1976	GGAGCU	2.2	25.441	16.784	14.8084	2.40019	5.24484	14.3975	7.34752
3838	AGGUCU	12.5	21.741	10.2005	14.8138	14.5855	81.0085	23.6357	39.7432
756	GGGGAG	7.9	16.8192	20.4333	15.0508	28.4154	60.3048	17.5102	35.4101
288	CGGGCU	6.2	32.3424	6.64222	15.0615	10.0356	17.1296	10.5209	12.562
1947	GGAGGA	3	13.2725	29.0869	15.1198	18.362	15.6649	22.6221	18.883
2488	GGGCGA	1.5	9.45415	34.4283	15.1275	29.8373	80.3086	16.5193	42.2217
2158	GAGACU	10.9	13.6509	21.062	15.2043	9.09594	94.3455	24.9454	42.7956
3425	CGGUGC	15.6	19.0461	11.1043	15.2501	18.7145	10.3995	29.4118	19.5086
2774	CGGAGC	15.9	18.95	11.0407	15.2969	9.39769	7.02384	25.0531	13.8249
3027	GCUGCC	16.1	14.5829	15.3767	15.3532	19.4255	10.9721	17.3679	15.9218
2340	CGCUCC	20	10.4928	15.8882	15.4603	41.8896	12.1381	12.1776	22.0684
1303	AGUUCC	12.8	16.6343	17.0226	15.4856	16.7516	17.4793	8.77728	14.336
2674	GGCUGC	5	23.2064	19.0655	15.7573	5.78494	52.5778	7.15405	21.8389
3418	GGGCGU	2.4	17.4852	27.3868	15.7573	27.3391	93.6134	14.8854	45.2793
3335	GAGGAC	18	15.0103	14.4878	15.8327	16.6598	40.612	21.1564	26.1427
2816	GGAGGC	3.5	23.7393	20.6277	15.9557	5.31459	17.5078	8.54853	10.457
1863	GUAGUC	2.8	21.3832	23.7452	15.9761	12.7499	53.2259	18.9004	28.2921
3180	GCUAAU	4	12.3365	31.8374	16.058	57.0763	28.5078	26.672	37.4187
3167	UAGGUC	13.4	24.6335	10.4324	16.1553	36.9014	83.9653	49.1475	56.6714
426	GGCAGU	6.2	19.3394	23.1072	16.2155	15.4545	51.0473	8.69781	25.0665
1753	CAUGCC	9.3	18.1624	21.2424	16.235	7.91364	7.49581	12.411	9.27348
3509	GUGGGG	3.3	20.3026	25.5454	16.3827	7.70532	22.8002	16.5391	15.6815
2730	AGUUGC	5	27.712	16.6027	16.4382	13.8415	38.365	19.7413	23.9826
2778	GUCUCC	3.8	22.9195	22.8694	16.5296	9.40129	11.6341	6.27744	9.10427
385	UCGUGC	8.9	20.4207	20.4174	16.5794	31.5372	35.9911	26.5957	31.3747
2770	GGAUGC	3.1	23.7505	22.9336	16.5947	42.605	26.6933	17.4017	28.9
2956	GACAGC	2.9	20.7084	26.3615	16.6566	6.78039	37.7949	20.1273	21.5675
1792	CGUGGC	17.3	16.1376	16.591	16.6762	28.8921	19.1962	16.9327	21.6736
910	GAGGCC	19.9	15.6349	14.6375	16.7241	4.11587	8.41954	5.4351	5.99017
555	AGGGCC	3.6	28.1356	18.5142	16.7499	2.41136	56.9845	15.055	24.8169
1403	GGGGUC	1.7	28.3657	20.7151	16.9269	11.5679	22.3197	10.5557	14.8144
2681	GGUUGG	7.6	17.3319	25.8533	16.9284	18.0579	26.419	19.1785	21.2185
2134	ACAUGC	8.4	25.9584	16.4715	16.9433	19.6494	51.243	58.5132	43.1352
3980	UACACC	16.5	18.1352	16.2589	16.9647	32.7214	41.1137	30.5913	34.8088
1775	GGGCUC	5.5	24.9104	20.7797	17.0634	16.6818	19.3675	7.27515	14.4415
3520	UACUCC	20	18.361	12.851	17.0707	15.0157	19.3681	39.2097	24.5312
2764	CGUUCC	6	31.2408	14.034	17.0916	15.061	38.414	11.8819	21.7856
958	GGGGAC	10	33.298	8.05591	17.118	17.5704	46.3465	13.1574	25.6914
2721	CGGUCC	11.8	13.9727	25.9769	17.2499	8.37377	4.99017	6.41585	6.59326
848	CGGCUC	8.9	20.3025	22.6472	17.2832	68.1597	7.45453	5.959	27.1911
1827	ACCUGC	18	25.2051	8.797	17.334	14.9453	27.9709	21.8183	21.5782
2406	GUUGGG	7.8	22.7733	21.5106	17.3613	24.2298	42.1746	34.5503	33.6516
2737	UCGGGC	8.6	12.3477	31.214	17.3872	15.3789	3.5965	12.2934	10.4229
1500	GAAGGC	10.6	21.6889	20.1095	17.4661	6.41335	5.75939	6.9226	6.36511
4007	GACUCC	19.9	12.0961	20.66	17.552	4.39704	2.55755	4.1381	3.69756
1859	GUUCCG	13	31.5716	8.36889	17.6468	17.4237	76.1204	38.0016	43.8485
2172	GGCGGC	5.1	21.5679	26.3776	17.6818	10.0121	12.5093	4.61008	9.04382
2571	GUAGCC	20.9	18.6462	13.7122	17.7528	7.35988	4.93853	9.03368	7.11069
1711	GAACUC	8	32.6479	12.6282	17.7587	33.7611	49.8506	17.7438	33.7851
2934	UAUGGG	19.4	22.9067	11.2376	17.8481	49.1764	86.4047	22.1334	52.5715
2389	ACCCCC	19.3	14.6221	20.0806	18.0009	17.7886	13.0031	25.3727	18.7215
3023	GGGCUA	5.3	28.199	20.5203	18.0064	30.4862	80.7203	20.2689	43.8251
3111	UCUGGC	24.7	22.1239	7.34027	18.0547	29.9924	22.7271	16.1834	22.9677
3900	GGUGAG	17.8	20.6679	15.816	18.0946	10.3792	5.53828	21.9086	12.6087
3690	GAGGGG	3.7	27.6812	22.9852	18.1221	8.59401	52.1364	11.8191	24.1832
2248	ACAGGC	8.3	14.815	31.379	18.1647	15.1791	42.804	21.6836	26.5556
2456	CCUUGC	26.3	24.6773	3.55087	18.176	16.7012	24.9057	10.5282	17.3784
2871	CGGAGG	7.1	24.6012	22.8724	18.1912	24.0728	93.4799	21.5019	46.3515
2532	GGGCAA	2.1	19.9124	32.6957	18.236	32.6738	55.7715	22.7679	37.071
2800	UGGGCU	12.1	18.5463	24.1155	18.2539	28.127	12.1769	19.9767	20.0935
2541	GGGUCU	7.4	19.7749	27.5974	18.2574	15.9547	22.3287	9.61256	15.9653
2374	GGUCCC	29.9	16.3858	8.82347	18.3698	8.36084	15.8389	8.27769	10.8258
2892	GUUCCA	13.9	21.7304	19.6542	18.4282	14.3927	21.5833	40.9438	25.6399
3528	GGAGCG	15	23.7317	16.6994	18.477	7.75176	29.4055	25.4749	20.8774
1905	CCCCCC	22.5	20.2707	12.7131	18.4946	23.1945	33.9342	34.192	30.4402
2745	GAAGCC	8.5	34.0486	13.0731	18.5405	5.03325	25.4628	13.2691	14.5884
2437	GGCUCC	8.5	21.1425	26.0062	18.5496	31.7626	15.2685	7.03598	18.0223
257	GCCGGU	7.5	22.1951	26.0719	18.589	47.8299	92.8698	42.7513	61.1503
3612	GGCCGU	7.4	28.0719	20.3614	18.6111	7.15368	53.6204	22.9484	27.9075
3604	GCGAGU	13.5	20.8966	21.5467	18.6478	31.8233	104.876	56.6786	64.4594
1561	CUGGGG	10.9	21.7564	23.6207	18.759	25.6363	31.4354	17.6212	24.8976
3489	GGGCCA	5.5	20.9393	30.6565	19.0319	16.186	73.1066	44.764	44.6855
1537	CGUAGC	8.5	12.5123	36.1539	19.0554	28.7321	64.1255	26.871	39.9095
3676	GGGAGU	2.5	11.9913	42.7861	19.0925	14.4109	6.95412	6.53226	9.2991
2265	GUAGGC	3.7	35.9459	17.716	19.1206	5.45552	13.5145	9.16722	9.37909
2716	GGCACC	9.5	15.2993	32.597	19.1321	29.792	27.0678	19.366	25.4086
4088	GGGAGC	4.1	24.4398	28.8818	19.1405	18.6432	28.968	11.0094	19.5402
807	GGAGCA	20.4	23.1464	13.959	19.1685	6.15469	17.9316	26.2951	16.7938
2698	GGCCAC	15.1	37.4973	5.08914	19.2288	22.1325	91.975	23.644	45.9172
3766	GGUCCU	13.3	21.6887	22.7599	19.2495	22.7531	43.1228	14.0377	26.6379
2352	GUGAGU	14.6	23.7029	20.1422	19.4817	3.62441	11.4278	14.194	9.74873
4083	GGGUGU	2.7	21.2254	34.5213	19.4822	18.3652	62.4116	20.9153	33.8974
2839	AUAUGC	11.3	32.4011	14.861	19.5207	70.5375	14.4591	20.2108	35.0691
2814	GUGUGG	17.6	19.8901	21.0852	19.5251	12.7813	48.1471	15.3114	25.4133
3780	AGGGUC	7.6	30.8443	20.2473	19.5638	9.82403	18.822	10.535	13.0603
1299	AGCGGC	4.4	30.5716	24.0872	19.6863	10.1994	24.5553	11.0341	15.2629
3005	CCGGGC	8.5	36.443	14.1707	19.7046	6.2227	7.06737	14.5633	9.28444
3969	GGGCAU	2.1	23.1312	33.9926	19.7413	30.5218	65.7	21.9498	39.3905
2162	GGCAUC	7.2	25.5741	26.5893	19.7878	30.2122	46.01	14.0182	30.0801
2733	GCCAGG	33.4	20.4379	5.8282	19.8887	26.883	49.9241	24.9259	33.911
2249	CGCGGC	4.5	21.7903	33.5045	19.9316	9.21254	8.09859	3.47154	6.92756
2766	GUUACC	12.1	34.3396	13.4277	19.9558	9.85924	21.8568	24.2195	18.6452
871	GGAUGG	17	23.5927	19.3731	19.9886	8.12437	17.526	12.4115	12.6873
2895	GCCGAC	8.7	39.8064	11.6004	20.0356	30.8635	33.778	26.2118	30.2844
2599	GGCGCC	9.2	23.4539	27.4761	20.0433	21.003	30.6139	14.9483	22.1884
2973	CACCCC	26.9	20.5514	12.934	20.1285	44.9076	14.2407	16.2488	25.1324
2409	CAUAGC	16.6	22.6191	21.2462	20.1551	3.77621	7.30063	13.4789	8.18524
3067	AGGGAC	14	16.6752	29.9453	20.2068	4.75818	90.4801	30.7705	42.0029
3926	UUAUGC	23.1	18.2721	19.8424	20.4048	29.0402	45.6774	16.7223	30.48
2955	CCAGGC	22.5	25.6698	13.0532	20.4076	18.9774	85.4524	25.2055	43.2118
2780	GCUGGC	28	25.5195	7.93871	20.4861	28.9553	29.6887	17.4082	25.3507
2173	UGCUAC	31.2	17.2828	13.0167	20.4998	87.3738	53.9126	39.4527	60.2464
2530	GGGUCC	8.1	25.2399	28.1674	20.5024	9.06135	27.0291	7.68408	14.5915
1068	GGUGCG	8.2	17.3837	36.1539	20.5792	23.8798	42.566	24.8189	30.4216
3002	GACCUU	18.5	25.0149	18.3691	20.628	13.6342	44.1184	22.7237	26.8254
1571	GGGAGA	2.3	21.4801	38.4361	20.7387	28.6518	22.6475	14.0002	21.7665
1902	GGCCUC	6.5	28.0324	27.7164	20.7496	8.85373	53.7147	17.3008	26.6231
2651	GACACC	21.4	28.3534	12.8757	20.8764	4.95975	30.7629	16.3584	17.3603
2467	ACUGGC	21.8	16.4807	24.3685	20.8831	7.59101	13.9824	32.6145	18.0626
1787	GGGCGC	2.6	17.8355	42.2486	20.8947	22.717	64.0028	14.3647	33.6948
2235	CUGGGA	6.1	22.8102	33.8317	20.914	31.2119	60.1482	15.6166	35.6589
2556	AGUAGU	10.8	15.7592	36.2374	20.9322	84.934	62.5673	18.7855	55.4289
2397	CCAAGC	17.8	31.3459	14.2177	21.1212	6.3556	6.01007	6.06046	6.14204
1325	GCCGGC	6.3	29.3525	27.7729	21.1418	16.3259	36.6567	32.1653	28.3826
3036	GGUAGG	6.2	35.5064	21.794	21.1668	16.2651	31.6301	10.3256	19.4069
856	GAGCCC	39.4	20.0583	4.29338	21.2506	1.96636	4.64443	6.53703	4.3826
2285	CGGCGC	11.3	24.0904	28.6108	21.3337	19.0854	25.5133	7.50353	17.3674
1882	GACAUC	5.1	13.1002	46.5832	21.5945	12.7996	3.33072	3.82526	6.65185
1888	GGCUCA	8.7	29.485	26.6889	21.6246	44.9023	33.3028	17.0787	31.7613
2075	CCGUCC	13.1	23.2127	28.6535	21.6554	14.7258	27.9622	13.9613	18.8831
2734	ACUCCU	26.4	21.9577	17.1682	21.842	7.13555	27.3302	21.4911	18.6523
2540	CCUAGC	21.1	26.6676	17.8139	21.8605	24.8209	18.2391	10.0395	17.6998
2123	UGGGUG	22.7	23.2656	19.6441	21.8699	26.3427	19.6622	29.7095	25.2381
3934	CCAUGC	10.7	36.2831	18.8223	21.9351	11.2918	9.24722	10.1005	10.2132
2423	GAAGAU	1.8	30.1588	33.9991	21.986	9.1851	77.0318	9.32792	31.8483
2704	GGGGAU	4.8	34.1796	27.1973	22.059	19.4862	81.8016	13.4781	38.2553
1123	GGCUCG	15.6	23.0932	27.8029	22.1654	24.2722	26.9323	16.4513	22.5519
2212	GUUCCU	8.9	41.5037	16.7533	22.3857	23.1541	27.036	24.6895	24.9598
2543	GUGUGC	11.7	25.0939	31.0841	22.626	23.0989	41.9977	15.2067	26.7678
1996	GUAGCU	8.4	20.7192	38.8685	22.6626	7.51036	31.1158	24.4626	21.0296
4010	GUAUGC	10.4	25.3814	32.5653	22.7822	10.5134	72.2802	46.7785	43.1907
2586	UGCAAC	18	16.3298	34.2222	22.8507	67.4637	25.3983	21.6368	38.1663
4008	GGUCGG	25.8	17.5606	25.3325	22.8977	41.7411	89.0903	10.6929	47.1748
2629	CAGGGU	18.9	28.741	21.0631	22.9014	11.1353	31.1962	20.1261	20.8192
3700	UCUGGG	3.2	57.1708	8.3658	22.9122	16.5189	3.46534	4.29846	8.09423
3127	GGUUGC	18.1	15.3969	35.3679	22.9549	67.2436	55.4167	22.1524	48.2709
3042	ACACCU	6.2	26.0484	36.7346	22.9943	27.9195	92.2708	40.9072	53.6992
2524	GCGGGU	3.2	21.8384	44.2749	23.1044	21.5001	50.424	20.7602	30.8948
2655	UCUGCC	17.6	22.4942	29.2659	23.12	3.25538	1.16146	6.20954	3.54213
2779	UCAACC	18.6	22.4703	28.2988	23.123	5.48293	18.0802	10.2503	11.2711
3732	GACAGU	10.2	26.9588	32.4117	23.1901	3.31739	3.12504	7.12797	4.52347
2533	CUAGCC	20.3	20.2869	29.0178	23.2016	28.8843	66.501	46.0717	47.1523
2361	GGGUCG	24.6	18.0691	27.3273	23.3321	36.6914	64.6835	13.0233	38.1327
1660	ACCAGC	20.6	32.8562	16.5682	23.3415	4.88075	11.3083	15.4321	10.5404
674	GGCCCU	17.4	31.1402	21.4971	23.3458	36.1466	37.1672	16.9419	30.0853
610	GUCAUC	6.3	31.8542	32.1008	23.4183	6.93193	19.3647	9.90794	12.0682
3670	AGGUGC	6.8	21.6507	41.879	23.4432	6.26366	79.922	29.395	38.5269
471	GAGGCU	10.9	26.7947	32.833	23.5092	3.51592	7.61537	6.2321	5.7878
1797	UAUGGU	16.2	36.7769	17.5972	23.5247	16.7599	42.0007	35.6523	31.471
3862	GUAGGU	4.3	33.7285	32.6116	23.5467	5.43767	20.0764	15.2116	13.5752
1829	CACUGC	17	20.1237	33.5263	23.55	28.1168	27.2689	10.8075	22.0644
3904	GUCCCU	22.1	24.2707	24.3845	23.5851	3.16841	40.0262	6.6341	16.6096
2043	GGUAGU	7.4	39.9297	23.4289	23.5862	33.4307	30.5117	14.9299	26.2908
2419	GGGGUU	7.9	31.1837	32.0741	23.7193	22.7081	58.6864	23.9637	35.1194
2279	GCGGUG	15.9	23.8675	31.4912	23.7529	33.787	79.542	31.3798	48.2362
2591	CCGGCC	12	34.3387	24.9581	23.7656	24.1294	8.14161	11.4766	14.5825
2273	UCGAGC	14.6	39.5573	17.1443	23.7672	64.6426	68.5668	57.2078	63.4724
4032	CCAACC	31.7	34.0607	5.77097	23.8439	4.76967	36.8529	19.5036	20.3754
1487	GGGCAC	11.6	30.0051	29.9611	23.8554	15.4984	32.6015	16.3518	21.4839
2523	UGGAGC	27.4	27.7444	16.6191	23.9212	4.24848	6.8275	20.5733	10.5498
3718	CCAGGU	10.3	29.4676	32.2306	23.9994	10.8927	87.4762	28.9278	42.4322
2536	GUGACC	27.6	23.9735	20.5512	24.0416	19.2114	41.8641	18.9803	26.6852
2436	UCUGGU	21.1	30.3948	20.7865	24.0937	20.4747	48.091	14.8542	27.8066
2106	GGUGUU	6.6	29.768	35.9659	24.1113	27.8149	90.7076	35.376	51.2995
2576	GCGGGA	9.8	23.2506	39.5105	24.187	39.9518	69.9302	23.3106	44.3975
2504	GGUCUG	14.1	25.1482	33.3157	24.188	79.3795	91.1532	53.5676	74.7001
598	CUUGGA	10.1	20.8959	41.7875	24.2612	76.2066	94.3215	44.7462	71.7581
2710	CCCGCC	9.6	47.5783	15.6786	24.2856	12.3594	39.0875	13.1071	21.518
2084	UAUAGC	31.1	15.8831	25.9569	24.3134	12.143	26.0993	25.9529	21.3984
717	UUUGCC	26.8	17.7369	28.4413	24.3261	24.2578	23.8771	9.54689	19.2273
465	GUGACU	21.7	26.204	25.0874	24.3305	55.6943	55.0294	33.5789	48.1009
2612	GUGGCC	36	27.7801	9.21797	24.3327	8.78481	36.0424	12.9577	19.2616
2947	UGAGGC	20	30.9354	22.0805	24.3386	10.5695	1.84213	15.0462	9.1526
2410	GAAACC	12	36.2274	24.892	24.3731	27.9627	79.5128	17.7532	41.7429
134	CACAGC	23.4	18.2191	31.5341	24.3844	41.3728	54.2164	10.9396	35.5096
2643	GGGGUA	11.7	29.1885	32.335	24.4078	23.4559	43.7696	20.9233	29.3829
4096	GGCAGA	9.2	26.4507	37.6372	24.4293	14.114	63.1777	8.93558	28.7424
754	CAUGGC	14.1	22.1973	37.0829	24.4601	4.65891	13.7621	8.83029	9.08378
2884	GGUAGC	25.2	14.7382	33.6845	24.5409	17.7842	49.0108	26.7241	31.173
739	UAAGGC	13.7	23.3372	36.5937	24.5437	9.08037	20.4162	64.1407	31.2124
2521	GAAGCU	14.7	35.4563	23.5027	24.553	10.722	13.0355	5.64081	9.79946
2566	GGUGCA	15.1	24.2749	34.295	24.5566	13.2335	37.8634	29.5153	26.8707
712	GGUUCC	16.5	36.1757	21.123	24.5996	15.4671	34.9683	12.2273	20.8876
3206	UGUUCC	18	45.0242	10.8391	24.6211	11.9486	31.746	24.7437	22.8128
2726	GGCUAG	7.7	30.5657	35.7252	24.6636	24.5038	74.505	22.0525	40.3538
3087	ACCCCU	25.2	23.0272	25.8571	24.6948	25.0992	39.6816	43.6889	36.1565
3200	GCGGCA	10.9	24.2117	39.2817	24.7978	16.8713	36.6357	14.299	22.602
2502	UGUAUC	8.6	31.4675	34.6708	24.9128	58.6038	64.4784	34.8625	52.6482
1078	GGCUAC	4	23.9142	47.1302	25.0148	33.5425	62.6893	21.1929	39.1416
2719	GUGGAG	11.1	36.4781	27.5671	25.0484	22.2256	92.46	38.4327	51.0394
2570	GAGAGG	18.7	27.3465	29.1486	25.065	4.28076	47.7718	12.4536	21.502
2735	UGUCCC	20.2	24.7342	30.2678	25.0673	5.60724	31.3854	26.714	21.2356
1460	CCUUCC	26.7	39.3841	9.22862	25.1042	27.6455	31.9533	19.2183	26.2724
2013	AGGGGG	5.6	25.3535	44.3941	25.1158	6.96617	97.4087	42.8563	49.0771
2853	GCUCCC	21.2	22.8997	31.2522	25.1173	28.2574	8.84436	12.4113	16.5044
2562	GGCGAU	5.5	40.6207	29.2757	25.1321	28.3738	96.5964	16.3097	47.0933
1893	GAGGUC	27.2	28.0165	20.6195	25.2787	4.83908	66.7954	12.8966	28.177
695	GACUGU	30.9	21.1934	23.8679	25.3204	44.3432	49.0863	16.4115	36.6136
2170	GCGGAC	18.1	22.404	35.5578	25.3539	13.2026	35.2403	14.0199	20.8209
2458	UGGGCG	14.6	29.9689	31.63	25.3996	47.7335	40.0857	27.4582	38.4258
2050	CCGGUC	13.6	31.8187	30.784	25.4009	42.6664	63.1489	14.1882	40.0012
2979	GUUUCC	4.6	46.9963	24.6632	25.4198	83.4665	70.7619	28.0269	60.7518
3750	GUAUCC	7.8	37.5868	30.9461	25.4443	21.4636	36.8546	21.4747	26.5976
863	UGGGCC	19.9	28.1295	28.3139	25.4478	13.5206	33.834	31.1533	26.1693
2750	AGCUGC	7.1	37.6578	31.5916	25.4498	6.59001	17.8152	18.5888	14.3314
3648	AGCGGG	8.4	31.5098	36.482	25.4639	42.1239	81.8482	47.3545	57.1089
2563	GAUAGC	17.5	29.2413	29.8175	25.5196	15.0259	9.9794	6.24519	10.4168
1544	GCUCCU	29.5	24.8527	22.6304	25.661	36.1371	13.934	36.5926	28.8879
2718	GCCUCC	19.4	26.2786	31.3992	25.6926	8.85245	62.5431	36.3813	35.9256
3890	ACUAGC	17.3	29.3383	30.5683	25.7356	19.3119	21.4516	29.0322	23.2653
1782	GCCUGG	24.3	27.3622	25.6495	25.7706	37.748	39.801	22.1521	33.2337
2238	GAGUCC	32.1	15.5311	29.9505	25.8605	4.20315	2.54454	3.09703	3.28157
3918	CUUGGC	8.4	44.3948	24.9756	25.9235	9.6865	40.6066	7.62843	19.3072
2844	GGAUCU	10.1	36.8494	30.8372	25.9288	47.4559	79.0971	26.2434	50.9321
2931	AGUGGC	18.6	25.4373	34.0051	26.0141	58.8295	14.8828	14.4899	29.4007
826	GUCUCU	6	34.1835	37.9123	26.032	10.4551	9.39262	8.42927	9.42566
3243	AGCGGU	7.5	36.9628	33.9319	26.1316	19.681	82.9096	53.2148	51.9351
2020	CCGUUC	13.1	36.1336	29.226	26.1532	16.6819	61.9039	24.5165	34.3674
2974	GAAGAC	23.7	41.7435	13.1529	26.1988	2.67722	37.0936	22.6996	20.8235
3325	AGCAGC	36.5	27.7262	14.4295	26.2186	22.2117	69.9701	21.1901	37.7906
2650	AGGAGU	15.2	25.6665	37.9384	26.2683	14.0206	82.7448	42.4795	46.415
2696	GGCACU	23.4	21.6483	33.7983	26.2822	14.5459	34.2183	5.71998	18.1614
2411	GCGACC	13.3	39.4968	26.2554	26.3507	39.0692	87.8227	36.6355	54.5092
3019	GCACCC	13.3	35.4198	31.0373	26.5857	14.2677	11.7767	23.5199	16.5214
2865	UGGAGG	28	18.7361	33.1907	26.6423	13.9664	49.0667	30.5568	31.1967
2308	GUCACC	15.2	22.3979	42.3735	26.6571	12.4671	12.7261	3.73853	9.6439
2863	GUACCC	21.8	24.6886	33.5353	26.6746	7.81	17.9936	13.2653	13.0229
2626	CCAACU	10	46.0409	24.2658	26.7689	14.4103	20.8063	31.0184	22.0783
3710	GGCGGA	4.9	32.4094	43.0076	26.7724	30.0506	65.0864	10.4253	35.1874
2428	UGGGGC	13	38.0948	29.5861	26.8937	27.531	11.3569	13.6004	17.4961
1974	GGCAUG	6.6	36.088	38.172	26.9533	21.2618	73.2752	15.0256	36.5209
1986	GUUAGC	14.7	28.2491	38.3659	27.105	11.729	3.4341	6.99	7.38436
2174	AUGCCU	30.8	16.2583	34.5325	27.1969	23.4376	48.2491	36.4871	36.0579
2473	AGGGGU	29	31.6757	21.0252	27.2336	21.3324	50.5838	10.68	27.5321
2485	GGCUAU	3.6	31.0259	47.3512	27.3257	32.9833	69.9721	16.1954	39.7169
1613	GGGUUG	13.2	31.275	37.5387	27.3379	37.5455	77.0526	54.752	56.4501
2210	AGUUAC	20.1	37.8115	24.9034	27.605	12.6514	87.0264	34.6075	44.7618
2603	GUCUUC	2.2	46.2589	34.3934	27.6174	39.9555	37.6842	7.82642	28.4887
2787	GCUUUC	13.1	45.3352	24.6382	27.6911	73.1255	28.6969	18.4137	40.0787
2046	GCGUUC	15.5	17.1327	50.4557	27.6962	44.4978	64.3433	36.5812	48.4741
1188	GGUAUC	32.3	24.9902	25.9272	27.7391	71.2827	78.4077	21.4626	57.051
3503	GGCGAC	8.8	26.7634	47.7828	27.7821	22.6184	26.4211	9.85778	19.6324
3573	GGGCUU	7.4	32.0933	43.9235	27.8056	24.4302	53.2008	26.2702	34.6337
73	GACUGG	24.2	31.5945	28.3065	28.0337	25.2487	29.2874	16.7389	23.7584
3874	GUUGUC	19.7	26.9902	37.4117	28.034	21.609	75.463	27.7582	41.6101
2487	CUUGGG	9.3	24.2679	50.5403	28.0361	49.5254	106.053	49.347	68.3086
3755	GCCAGC	27.7	35.5763	20.8676	28.048	19.0537	4.98824	7.68478	10.5756
2775	CCCUGC	29.1	33.4755	21.8855	28.1537	37.3396	11.4766	13.3604	20.7255
1725	GCUACC	20.9	55.0393	8.55206	28.1638	5.05115	62.6148	30.6841	32.7834
3821	GUGGUG	23.6	16.697	44.5347	28.2772	35.2	7.47198	26.6921	23.1214
534	UUCUCC	30.3	28.6257	25.9227	28.2828	66.9136	42.1482	11.9208	40.3275
2476	GUGGUC	30.2	21.5534	33.5245	28.4259	30.8184	25.7594	7.93648	21.5047
2528	AGGCUC	4.9	34.0705	46.4575	28.476	7.30757	16.0278	16.3402	13.2252
421	GGUCCA	22.9	23.0045	39.5975	28.5007	22.2206	72.9118	54.3535	49.8286
1495	CAAGGC	13.7	27.9496	44.366	28.6718	3.51339	10.8894	16.5344	10.3124
2949	GACCAG	28.7	28.1454	29.2577	28.701	6.74198	26.2078	39.9486	24.2995
2288	GGCCAU	26.4	54.1521	5.59712	28.7164	9.53385	58.6457	38.7754	35.6516
2915	UACCCC	52.8	15.2534	18.1342	28.7292	25.0264	9.65896	37.8177	24.1677
2136	CGUGGG	30.3	28.3716	27.6788	28.7834	24.5847	21.0674	23.0436	22.8986
1751	GUCGCU	32.2	31.007	23.2893	28.8321	25.0451	48.2314	13.0865	28.7877
333	GGUCGC	27	21.5827	38.1663	28.9164	53.3901	83.992	16.0002	51.1274
2928	CCUGAC	13.1	43.6435	30.1787	28.974	7.28603	27.3141	19.4122	18.0041
2337	GGUCCG	24.9	23.3398	38.7646	29.0015	21.8921	41.702	8.62445	24.0729
2684	GGCACA	23.4	29.7699	34.0518	29.0739	27.1944	67.8948	13.6663	36.2518
2695	CUCGGC	25.3	25.582	36.3814	29.0878	23.5193	94.787	28.7805	49.0289
3583	CGUCGC	18.9	42.9906	25.4899	29.1268	46.13	67.5891	22.065	45.2614
2268	CAGUCC	18.2	40.6551	28.6475	29.1676	26.4532	46.2496	18.7751	30.4927
2316	GAUUCC	15.3	27.6526	44.9185	29.2904	22.17	39.6846	22.3384	28.0643
2842	GCUUUU	11.9	40.9771	35.0369	29.3047	58.4304	52.7336	18.8524	43.3388
3997	ACAGAC	8.9	37.3684	41.7441	29.3375	10.6902	37.9241	19.2569	22.6237
1960	UGCCUU	24.1	35.0756	29.0152	29.3969	30.8816	25.816	32.9714	29.8897
2682	GCCUUU	16.4	47.1339	24.7259	29.4199	9.628	54.1851	19.3481	27.7204
3864	CGCUGG	11.4	42.9983	34.1267	29.5084	54.888	63.5298	18.0662	45.4947
2276	GGUCUU	14	29.7851	44.9575	29.5809	89.8883	97.4389	25.5778	70.9683
2465	AGCCGC	32.6	21.0412	35.2496	29.6303	5.32664	14.1389	17.8058	12.4238
3767	GUGUUC	7.3	51.6038	30.3109	29.7382	49.8681	84.3271	30.2938	54.8297
2131	AGGCGC	24.7	27.2186	37.4492	29.7892	9.686	41.6612	20.0075	23.7849
1016	GCUAGU	24.8	20.7403	44.0038	29.848	40.0019	44.1909	33.2768	39.1565
2272	CGAUGC	25.8	32.5175	31.2623	29.8599	60.7897	69.2224	10.819	46.9437
2350	CGGUCU	30.7	35.7208	23.2326	29.8845	36.0934	65.7488	19.2157	40.3526
2836	AGGGCU	10.8	49.7643	29.1163	29.8935	7.65739	46.9721	17.3968	24.0088
3055	GUGAGC	30.1	21.6841	37.9722	29.9188	6.00605	60.9532	47.8569	38.2721
1531	UCUACC	32.4	31.4367	26.1929	30.0099	10.5866	36.672	30.1158	25.7914
3991	CACGGC	23.8	20.0234	46.2541	30.0258	29.8957	48.1326	23.1667	33.7316
311	UCAGCC	26.4	18.6676	45.2114	30.093	51.1594	16.4267	17.8292	28.4718
446	UCCUCC	26.7	20.3536	43.3455	30.133	56.0142	24.4982	31.4764	37.3296
2047	UGGGAG	12.3	18.2839	59.8655	30.1498	56.5175	9.98512	25.9711	30.8246
1458	GACCCC	30.8	24.93	34.7473	30.1591	8.09743	11.3748	8.02455	9.1656
2610	ACCACC	29.8	34.6454	26.1824	30.2093	7.04532	20.7025	20.2645	16.0041
4058	GAGAGC	35.4	32.2503	22.9846	30.2116	4.19079	29.7392	20.454	18.128
2551	GGAGUC	11.1	27.0774	52.48	30.2191	15.8945	11.647	13.8943	13.8119
638	GUGAGG	25.2	23.9052	41.6608	30.2553	34.0678	49.1274	29.5471	37.5808
2341	CCGGCU	20.8	43.1959	26.9863	30.3274	51.3737	71.6493	17.6995	46.9075
2269	GGGCCC	24.2	37.8556	29.2028	30.4195	11.463	14.2682	21.644	15.7917
3271	GACACU	35.6	29.4735	26.2441	30.4392	21.9784	82.6442	36.1613	46.9279
1968	GCGGUU	5.1	38.7642	47.6557	30.5066	20.6347	92.0908	27.6937	46.8064
3444	ACAGAU	5	39.1451	47.5836	30.5762	10.8896	79.2064	50.5274	46.8745
4049	CCCGGC	10.3	49.5387	31.9002	30.5796	40.8862	57.84	16.6775	38.4679
1719	GUUCAC	8.2	49.1053	34.5471	30.6175	34.8593	104.278	45.0961	61.4113
655	GUAGGG	8.1	32.9433	51.1959	30.7464	34.0488	50.9415	19.3556	34.782
3464	CAUGGG	18.5	17.3277	56.4169	30.7482	3.20493	42.0535	28.5335	24.5973
2378	GCUGAC	24.8	39.7139	27.7457	30.7532	19.5108	6.95	25.474	17.3116
2804	GUGGGA	16.4	28.481	47.7077	30.8629	36.2209	24.723	18.845	26.5963
1353	GGCUUC	8.6	30.0042	54.0188	30.8744	31.9578	59.0146	10.6109	33.8611
2450	CACACC	37.1	15.4056	40.2606	30.9221	27.2499	40.0158	19.8418	29.0358
2550	CCUGCC	20	43.6565	29.2345	30.9637	3.23374	4.69622	7.41787	5.11594
3598	GCUUGC	25.6	44.8682	22.616	31.0281	35.2591	33.6863	25.5645	31.5033
1053	GUUGGA	21.1	41.6126	30.4277	31.0468	18.4185	98.1701	45.8787	54.1558
1151	CUGGGU	52.1	26.8752	14.3813	31.1188	85.1134	30.367	33.5974	49.6926
4054	CAGUGG	29.3	34.7772	29.3126	31.1299	31.8075	34.1429	23.1854	29.7119
3878	GGGAUG	12.1	39.9109	41.8842	31.2984	23.038	71.7368	17.3807	37.3852
3680	AGGAUC	13.8	34.8326	45.2847	31.3058	66.8895	98.8907	40.0555	68.6119
3565	CACUCC	27	29.9839	37.037	31.3403	41.5257	45.4249	17.9591	34.9699
3870	GUUGGC	40.4	36.3837	17.4678	31.4172	21.6583	40.5132	27.5135	29.895
2205	GUUGAC	21.9	33.176	39.5334	31.5365	14.0115	80.4117	60.7112	51.7115
3371	AGUUGU	13.9	44.0035	36.9932	31.6322	25.5012	52.0262	18.2469	31.9248
1685	GACCCU	31	26.8948	37.019	31.6379	15.568	26.1437	12.9548	18.2222
2472	GGCCCC	31.4	36.4056	27.1376	31.6477	21.275	20.64	20.5791	20.8314
2731	GCUAUC	7.9	30.2922	56.811	31.6677	64.8034	52.5672	21.0607	46.1438
338	CCCUCC	33.6	32.9633	28.5905	31.718	24.1766	45.1818	24.0717	31.1433
599	UGUGAC	28.9	23.3602	42.9408	31.7337	87.7376	28.2427	15.4751	43.8185
3663	UGGGGU	22.2	43.4245	29.6253	31.7499	28.8304	14.6473	29.2064	24.228
2762	AUAGCC	37.7	19.4967	38.097	31.7646	12.8664	5.64443	16.3016	11.6041
2943	GGCCGA	16.5	33.5547	45.2407	31.7651	33.0323	85.2282	37.4284	51.8963
1756	GUUGAU	15.5	37.1704	42.936	31.8688	10.2923	59.8097	28.1691	32.757
3949	GUAAUC	22	34.8575	38.8489	31.9021	21.3102	76.9352	31.0354	43.0936
2590	AAAUGC	31.2	29.7024	34.8952	31.9325	19.8672	27.1618	22.0932	23.0407
2343	GCGGAU	17.3	28.6028	50.2194	32.0407	26.1222	50.5458	19.9914	32.2198
2618	ACCCGC	17.8	49.5747	28.7821	32.0523	50.9822	38.2645	45.2055	44.8174
2003	GCUGCU	7.2	41.9466	47.148	32.0982	4.09275	49.6216	16.0726	23.2623
1983	ACUUGC	27.3	40.3619	29.3777	32.3466	11.5002	8.4649	20.3925	13.4525
2573	GAGGAU	23.2	30.9694	43.0232	32.3975	21.6554	47.4943	13.6836	27.6111
1311	CCCAGC	50.8	41.3351	5.22271	32.4526	50.9887	51.515	12.0843	38.196
1569	UAAUCC	37.6	32.8313	26.9982	32.4765	59.9478	11.4384	38.3541	36.5801
2517	GCUUGG	25.3	36.5236	35.6299	32.4845	20.993	47.4605	25.7698	31.4077
3207	CUCUUC	20.9	35.1725	41.4779	32.5168	59.8263	66.7974	13.3557	46.6598
1442	GGAGAU	27.2	42.8805	27.4959	32.5255	22.2475	45.02	26.568	31.2785
2251	GUAUUC	9.5	49.3621	38.8901	32.5841	33.2663	96.3958	35.055	54.9057
1913	AUCUGG	25.4	30.0309	42.6141	32.6817	37.0686	50.9626	31.8918	39.9743
645	AGUGGG	3.8	37.6593	56.7608	32.74	18.4719	11.1239	14.1268	14.5742
932	AGGUCC	27.1	32.7869	38.4914	32.7927	13.417	41.2485	13.279	22.6482
1866	CAGGAC	42.3	20.4007	35.7509	32.8172	45.6634	64.7405	30.6279	47.0106
3771	GCCUAC	27	28.0576	43.4644	32.8407	25.1688	64.3375	27.6628	39.0564
1192	CUCUGC	37.6	29.8582	31.2912	32.9165	43.9619	15.3329	12.9782	24.091
2912	CGGCAC	20.9	40.1709	37.9639	33.0116	23.4752	51.1325	19.5377	31.3818
2086	GGUGUC	23.9	37.3436	37.9712	33.0716	10.2276	57.0258	20.4815	29.245
3727	GCAGGA	23.9	35.5584	39.8563	33.1049	46.7921	67.3315	28.6952	47.6063
1364	GCUUCC	19.3	47.7769	32.4851	33.1873	21.1979	70.531	8.92846	33.5525
2284	GCGCUC	10.5	22.8463	66.6278	33.3247	62.3161	29.1272	21.5336	37.659
2969	GACGGU	27.1	24.9417	47.9703	33.3373	27.6922	27.795	16.0484	23.8452
2303	GGAUCC	11.7	50.7551	37.7005	33.3852	32.1719	34.9164	17.3262	28.1382
2497	AGGAGG	7	43.1769	50.0167	33.3979	10.5234	16.1971	15.0101	13.9102
676	CAUUCC	32.8	14.3371	53.152	33.4297	28.4096	99.0741	25.9696	51.1511
3632	UCUUCC	26.6	29.6776	44.121	33.4662	102.845	72.5668	28.7036	68.0385
2646	UGCCAU	28.4	42.5798	29.668	33.5493	31.0249	82.5675	52.7913	55.4612
619	GUGUGU	30.3	41.5627	28.8361	33.5663	17.245	38.6338	11.2229	22.3672
222	GCCGCU	13.2	45.5174	42.0175	33.5783	12.9301	25.2469	26.0649	21.414
1515	GAUAUC	11.6	38.8819	50.2622	33.5814	51.7475	25.2711	32.8291	36.6159
3248	GCAUGC	27	33.4126	40.4041	33.6056	26.9883	21.7066	15.0469	21.2473
2782	UAUUGC	30	36.4315	34.5036	33.645	41.9809	72.6329	39.2618	51.2919
3507	GGCUGU	14.6	41.6845	44.7112	33.6652	14.2372	30.8804	12.7313	19.283
1645	AGAUGC	22	35.9768	43.0267	33.6678	7.04627	52.3532	20.1305	26.51
2697	ACGGGC	8.1	35.3705	57.9157	33.7954	4.36937	8.18038	17.798	10.1159
2250	CACUUC	27.5	32.5417	41.3708	33.8042	41.1415	90.3622	25.7992	52.4343
3808	AUCCCA	23.9	38.8162	39.0953	33.9372	73.2936	78.7319	48.288	66.7712
1342	AUAGGC	24.2	45.5016	32.3582	34.0199	21.2541	13.3814	7.54803	14.0612
1540	UCCUGU	36.8	24.2004	41.168	34.0562	58.542	9.4934	15.2023	27.7459
800	GCAGAU	30.6	44.0432	27.6565	34.0999	20.6116	30.7424	31.263	27.539
3044	GUGGAU	12.1	46.3903	43.9422	34.1442	16.2012	99.3465	34.9254	50.1577
2823	CCGACC	5.5	38.8892	58.1035	34.1643	17.232	33.2878	12.7431	21.0876
2829	GUCCAC	7.3	42.8758	52.3569	34.1776	22.2653	42.9102	21.2562	28.8106
1107	UAGGCC	28.2	46.1567	28.5314	34.296	6.43135	19.0251	14.2053	13.2206
3836	GCGGCC	24.9	27.6966	50.6235	34.4067	18.5815	17.1417	13.7234	16.4822
672	AGGCAC	20.6	42.656	40.0451	34.4337	5.66935	62.7122	22.8179	30.3998
2478	CUUUCC	22.5	42.78	38.1212	34.4671	93.592	100.896	28.4946	74.3276
3590	GAGCGG	28.7	32.3208	42.405	34.4753	15.1156	71.9423	13.0375	33.3652
989	UAAAGC	36.9	30.0926	36.7309	34.5745	43.805	79.1315	28.9068	50.6144
2933	CAGGGG	39.5	34.2683	29.9629	34.5771	15.7874	76.4278	16.6801	36.2984
1871	GGUCGU	31.4	21.0663	51.3022	34.5895	58.9217	86.5437	12.8771	52.7808
443	ACAACC	40.8	37.0041	26.231	34.6784	15.1723	44.2895	26.5243	28.662
681	GUCGCC	22.4	49.1277	32.739	34.7555	16.428	11.2062	5.91013	11.1814
2022	GGGUAA	31.2	33.3328	40.1227	34.8852	40.0523	86.1197	25.6293	50.6004
2921	UAGGGC	36.5	41.2732	26.9489	34.9074	27.7831	99.9197	43.315	57.0059
1272	GCGGAG	23.5	39.0883	42.3663	34.9849	29.153	101.593	24.0887	51.6114
1764	CAAGCC	30.7	32.5585	41.8726	35.0437	5.41336	18.8597	19.6889	14.654
2758	GGAAGG	50.4	41.5466	13.2136	35.0534	15.3338	39.6272	14.3523	23.1045
2328	AGUCCU	11.8	48.5557	45.1189	35.1582	20.4102	66.2964	23.5147	36.7405
2771	GGUAAC	9.3	48.2617	47.9988	35.1868	43.0719	90.8487	37.5241	57.1482
372	CUGACC	30.5	29.4538	45.6995	35.2178	6.06635	63.2995	30.8227	33.3962
2522	GGGUAU	24.5	37.6401	43.7832	35.3078	29.0339	71.7829	18.3879	39.7349
1618	CCAUCU	19.9	40.1491	45.878	35.309	20.3111	33.8714	19.4474	24.5433
1837	AGGGAU	19.2	42.1459	45.149	35.4983	29.9444	97.8817	46.3833	58.0698
2207	GUCUGU	9	37.7324	59.8867	35.5397	24.2236	46.5733	21.5544	30.7838
960	ACAUCC	38.4	39.82	28.5443	35.5881	19.4344	14.2306	33.3418	22.3356
574	CGGCGU	21.2	30.3531	55.2633	35.6055	29.4487	65.4033	9.28578	34.7126
2078	GGCCAG	39.3	43.7925	23.7451	35.6125	46.7194	61.3682	41.1588	49.7488
1924	GGCCUU	25	55.5305	26.4298	35.6534	19.1635	94.6555	43.6603	52.4931
3568	AAUCCC	29.7	38.0043	39.3889	35.6977	35.6657	5.10224	17.7365	19.5015
2941	CGGAUC	22.2	49.7229	35.3659	35.7629	29.7874	52.3264	19.4474	33.8537
1933	CCAGUC	17.7	49.2595	40.4018	35.7871	10.3025	63.1174	28.5676	33.9959
2584	AUCCCC	23.2	45.7884	38.4523	35.8136	12.249	3.1411	28.4527	14.6143
2677	GUCCGG	46.7	23.9644	36.7887	35.8177	58.9088	94.9589	20.1433	58.0037
2742	GAUGGG	21.2	44.4439	42.3323	35.9921	29.0981	21.9786	14.4483	21.8417
2312	GUCCCA	18.2	34.9127	54.8649	35.9925	3.82207	40.1261	10.9061	18.2848
2432	UGCGAC	35.7	20.629	51.7723	36.0338	61.9206	25.0338	22.0122	36.3222
2052	CCUGGU	27.3	66.8285	14.1004	36.0763	28.777	69.1827	30.6277	42.8625
2480	UAGCCC	48.4	24.6223	35.4874	36.1699	17.5885	11.5154	28.5205	19.2081
2042	UAGUGU	37.3	43.0664	28.3569	36.2411	13.2735	103.907	55.6823	57.621
479	AGUGAU	23.2	22.4276	63.1079	36.2452	39.2071	56.1853	43.1079	46.1668
2304	GGAGAC	54.2	25.1789	29.4931	36.2906	26.6412	41.2028	29.4024	32.4154
2738	AUGGGC	36	31.2328	41.6712	36.3013	13.2078	33.3756	36.6795	27.7543
1664	UGGGGA	31.7	43.7626	33.6569	36.3732	40.0201	66.2817	47.1558	51.1525
1417	GGAACC	32	44.173	33.0502	36.4077	9.48928	45.2564	22.1461	25.6306
3488	ACUAGU	16.8	24.7345	67.8852	36.4732	51.5821	91.6516	54.5098	65.9145
2198	GUGGAC	34.5	36.2565	38.6862	36.4809	7.49331	87.2968	23.5892	39.4598
1610	GUCCCC	45.5	35.9484	28.1213	36.5232	3.85644	24.6852	26.3106	18.2841
1907	CACUGG	43.1	29.7684	36.8102	36.5595	32.1565	81.0007	37.312	50.1564
2872	GCGAUC	41.7	12.4782	55.5433	36.5739	47.8359	99.4174	28.6147	58.6226
1739	CAUUGG	23.7	36.7348	49.3122	36.5823	39.5159	97.8461	32.2502	56.5374
1762	CGUCCC	28	38.9912	43.0875	36.6929	4.29026	16.0832	11.2819	10.5518
272	GUAGUU	37.9	43.8876	28.3558	36.7145	36.3828	74.9158	22.8302	44.7096
2258	CGCGGG	26.2	38.0134	46.0603	36.7579	28.9568	35.2298	9.44847	24.545
1100	AGAGGC	25.6	33.4257	51.3152	36.7803	4.58075	5.34294	2.66575	4.19648
1507	CGUGGU	39.7	27.0271	43.6543	36.7938	40.5006	48.8024	14.1881	34.497
3433	GAUGCA	36	35.7748	38.7065	36.8271	32.3474	44.1649	18.7447	31.7523
3031	CCGGAC	38.7	35.0619	36.7218	36.8279	20.3468	58.3395	7.78597	28.8241
2954	CUAGGC	28.9	35.7386	45.919	36.8525	23.288	94.7368	28.3464	48.7904
770	GCCGCC	17.4	34.7736	58.4305	36.868	12.2643	9.33756	10.8591	10.8203
1758	AGGUGG	14	40.16	56.4741	36.8781	9.00682	20.0039	10.8126	13.2744
1277	GGACGG	40.4	26.0996	44.1359	36.8785	16.2691	79.472	18.301	38.0141
2215	ACCUUU	24.6	50.2414	35.845	36.8955	53.2626	70.0297	21.2808	48.191
2579	UAUGUC	47.9	32.0793	30.7587	36.9127	54.9803	25.4144	22.7627	34.3858
2611	UCAGGC	22	29.4692	59.2972	36.9221	18.7007	30.2418	24.4248	24.4558
3432	AGUACU	23.1	35.8505	51.9319	36.9608	72.3557	39.2604	20.0367	43.8842
692	AAGGGC	25.9	46.6661	38.4563	37.0075	8.51105	34.5228	15.7102	19.5813
2175	CAUCCC	33.1	21.6141	56.3541	37.0227	13.0138	9.29118	7.18793	9.83096
2332	AGUGAC	41.5	28.6458	41.0073	37.0511	42.741	70.4373	55.1182	56.0988
2644	GUAUCU	15	51.3535	44.8597	37.0711	65.7563	95.1558	41.3614	67.4245
2670	UGGGUC	33.4	23.7154	54.2181	37.1112	17.6206	7.83941	10.3294	11.9298
2976	GUCAGC	31.9	35.3833	44.071	37.1181	9.41847	7.39922	10.183	9.00025
3460	UGGAUC	35.4	38.6998	37.3152	37.1383	73.3585	38.3334	38.8037	50.1652
1793	GCUCCA	32.3	44.2338	34.8875	37.1404	48.4776	81.2857	56.9221	62.2285
2667	GGAAGC	24.5	44.0058	43.0034	37.1697	8.72027	15.4251	9.98493	11.3768
2366	AUGUCC	34.1	42.9155	34.5356	37.1837	18.3043	23.8137	13.6115	18.5765
306	ACCGCC	12.8	63.2148	35.6943	37.2364	7.93598	53.8982	30.7831	30.8724
1521	GCAACC	14.9	37.9114	58.9199	37.2438	23.3639	42.2404	28.5718	31.392
636	GGGUCA	33.1	34.5873	44.1892	37.2922	16.8065	69.4006	16.7866	34.3313
2072	GGAAUC	32.7	35.762	43.5123	37.3248	14.8924	48.8675	22.3732	28.711
633	UGCACC	41.9	28.9934	41.1311	37.3415	44.9336	49.2226	39.0084	44.3882
3012	UAUGAC	43.4	37.1369	32.0669	37.5346	69.541	68.0532	36.8714	58.1552
843	UAUGAG	33	37.0026	42.6166	37.5397	86.1277	89.6929	50.7417	75.5208
2178	GGCGCA	9.7	37.526	65.4517	37.5592	36.622	79.9885	13.7927	43.4677
3696	CCCGUC	20.4	45.992	46.3031	37.565	20.0466	77.7891	47.0641	48.3
3028	UAUAGU	31.3	33.0881	48.3655	37.5845	37.0029	44.0639	58.2288	46.4319
579	ACUGGG	5	68.7572	39.1613	37.6395	34.6668	91.7552	48.0283	58.1501
2190	GUGUCC	37.4	34.6414	40.8925	37.6446	22.8989	52.9614	20.3122	32.0575
2648	GAGGGA	21.8	43.1629	48.1243	37.6957	15.7518	85.8331	27.4579	43.0143
812	AUUGGA	21.2	24.7063	67.4203	37.7755	106.775	98.849	61.4078	89.0106
2500	CUCUCC	42.3	21.1175	49.9888	37.8021	29.7041	42.2483	9.65412	27.2022
2118	AGUCCC	32.2	30.7717	50.4692	37.8136	3.22767	15.1685	7.06453	8.48689
2452	CGUCCU	30.3	50.187	33.0296	37.8388	30.979	15.4803	18.6991	21.7194
2466	CCCACC	51.1	28.4288	34.1929	37.9072	8.54903	32.0958	17.2204	19.2884
1801	GUUGGU	39.5	45.1887	29.2268	37.9719	7.04719	25.2518	28.8909	20.3966
2578	UCUUGC	21.8	77.9375	14.4039	38.0472	36.7118	92.3414	21.319	50.1241
2344	AGUUGG	27.8	47.3081	39.0727	38.0603	25.6609	57.5801	35.7822	39.6744
697	AGUAUC	16.6	44.6236	53.0149	38.0795	36.1532	88.7063	52.1243	58.9946
1877	GGCGUC	14.2	28.2318	71.919	38.1169	13.3063	76.2508	34.5739	41.377
1139	GAAGGU	26.4	56.1084	31.8592	38.1225	12.021	2.74261	8.68733	7.81699
2005	AACAUC	5.9	35.7885	72.7647	38.1511	64.1618	80.433	18.5953	54.3967
2609	ACGUCC	29.9	35.9552	48.7559	38.2037	7.33602	23.5942	24.5968	18.509
2659	GGUACC	20.9	34.8521	59.0519	38.268	21.3057	75.7858	24.3678	40.4864
1911	UGCUCC	49.7	31.6159	33.5799	38.2986	26.7729	22.6513	30.276	26.5668
3587	UUCACC	48	39.9211	26.9815	38.3008	60.0132	69.7383	26.7624	52.1713
380	AGAGCC	27.7	48.1373	39.19	38.3424	9.31895	23.0458	24.3888	18.9179
2680	GGCCUG	30.7	39.1126	45.2281	38.3469	48.0174	86.2699	29.8027	54.6967
1857	UUCUGG	32.3	46.1854	36.6197	38.3684	29.5637	45.6936	9.7199	28.3257
2828	GCCUGA	15.3	49.4051	50.7535	38.4862	41.8668	92.8111	45.6479	60.1086
3674	UUCUGC	47.5	41.0258	26.9556	38.4938	53.4382	7.86868	6.93575	22.7475
969	AGCUCC	38.5	42.9988	33.9927	38.4972	23.832	73.1141	17.4459	38.1307
3198	GGUGUG	29.3	22.0194	64.1764	38.4986	38.4467	90.4005	37.2451	55.3641
1821	CGCGCC	22.6	49.3159	43.9695	38.6285	41.5435	82.3499	17.3358	47.0764
2016	CGAAGC	29.7	51.3582	34.8556	38.6379	43.7735	89.4071	29.4583	54.213
1619	UCUAGC	35.7	37.7606	42.5242	38.6616	53.4019	35.5888	17.9232	35.638
3133	CAGGUC	28	43.1156	44.9058	38.6738	22.6109	25.303	16.5026	21.4722
1087	GGUGAU	34.6	41.5269	40.0126	38.7132	36.2245	34.4082	32.5428	34.3918
3643	CCUGUC	58.8	27.3167	30.0686	38.7284	39.0513	47.3949	9.0049	31.817
3332	UCCCGC	43.1	23.1539	49.9606	38.7382	95.8049	83.6119	30.5636	69.9934
2083	GCGUGC	6.1	40.5576	69.7974	38.8184	23.6826	40.0854	22.7008	28.8229
450	GGCUGA	23.1	37.785	55.874	38.9197	22.9784	39.37	18.3656	26.9046
2484	UAUUCC	43.4	26.0118	47.3791	38.9303	33.0545	30.0471	11.4054	24.8357
2582	GGUACU	33.1	39.8664	43.8983	38.9549	23.2203	52.4358	17.7987	31.1516
1804	UAGCCU	40	54.4399	22.5291	38.9897	23.2811	16.8358	33.3428	24.4866
2850	GCGCGC	11	32.7554	73.342	39.0325	58.8577	86.5384	49.1086	64.8349
1814	GAUGAC	30.1	40.9929	46.0247	39.0392	44.9265	49.4331	13.1775	35.8457
2625	UGAAGC	36.9	33.3168	46.9303	39.0491	22.6133	4.23376	21.8644	16.2371
407	GAGUGG	18.8	65.2047	33.3053	39.1033	11.1155	19.4331	13.5853	14.7113
632	UGCAUC	28.3	33.4336	55.618	39.1172	80.5857	50.963	32.1258	54.5582
3018	ACAGGU	12.4	46.5066	58.4796	39.1287	38.0425	84.4281	53.1336	58.5347
2711	UAAGCC	52	44.625	20.8792	39.1681	34.9054	15.254	13.721	21.2935
2981	UUCCUC	56.1	35.2054	26.1993	39.1682	34.5443	65.1366	16.1832	38.6214
3052	GAUUGC	22	56.1923	39.6858	39.2927	54.7859	64.1321	32.463	50.4603
3021	CGAGGC	28.6	40.2122	49.1164	39.3095	5.31202	4.3339	6.59713	5.41435
1492	GCCCCC	41.9	45.7454	30.5346	39.3933	42.0929	25.2996	34.5735	33.9887
3290	UCCAGC	51.4	25.2415	41.8134	39.485	62.816	33.405	26.0458	40.7556
1555	CGUGAC	33.9	29.9335	54.6502	39.4946	35.0272	70.9633	37.0898	47.6935
3803	GGGGAA	20	59.9861	38.699	39.5617	39.0689	100.39	43.0566	60.8383
2513	CCGGGU	36.4	46.9351	35.6237	39.6529	16.8363	20.849	16.0351	17.9068
1869	AAAGGC	29.1	49.5709	40.3098	39.6602	18.8623	33.1713	35.4658	29.1665
2477	GAAUGG	13.2	41.411	64.3743	39.6618	6.04892	15.1062	13.4182	11.5244
19	ACACGC	40.4	41.287	37.6713	39.7861	5.20547	39.9841	30.3273	25.1723
2470	GCAGUC	29.7	38.4729	51.2061	39.793	8.1312	4.06786	15.9109	9.36999
2705	CAUGGU	30.3	31.1158	58.0136	39.8098	27.6558	102.646	23.2152	51.1724
3037	GUAACC	28.5	49.9239	41.2786	39.9009	9.59743	23.2515	26.4396	19.7629
3025	GCAGCC	51.7	43.021	25.1232	39.9481	10.004	14.0223	12.842	12.2894
1070	GUCGGG	24.7	41.7534	53.432	39.9618	23.7929	51.656	16.8455	30.7648
4064	GUUACU	16.5	38.6437	64.7565	39.9667	40.9258	93.3629	61.6741	65.3209
1966	AGUAAC	10.4	51.2733	58.2379	39.9704	48.1983	100.075	17.4126	55.2287
177	CAUUUC	13.4	31.4303	75.0855	39.9719	36.9201	40.4577	41.49	39.6226
3057	ACGGAC	19.7	49.9044	50.5166	40.0403	46.5273	100.935	28.4536	58.6385
653	GAAUCC	39.5	42.3061	38.344	40.05	13.037	24.7168	34.6206	24.1248
664	AGCCUC	34.7	59.337	26.1932	40.0767	7.75802	33.5689	46.7575	29.3615
3781	GUCUGA	27.6	35.9614	56.7477	40.1031	18.0248	53.5344	28.5288	33.3627
2972	CCAGAC	47.5	40.556	32.2964	40.1175	37.3209	54.7544	10.5671	34.2141
2685	AGAGUC	30.7	36.4648	53.2199	40.1283	55.2444	93.6309	26.8928	58.5894
345	GACUUC	33.5	38.7875	48.5003	40.2626	75.116	67.7129	20.1062	54.3117
2330	GAUUUC	28.2	43.8487	48.7396	40.2628	6.33842	18.0673	28.6042	17.67
2196	UGAGGU	41.8	38.091	41.1102	40.3337	9.22161	19.2239	33.5739	20.6732
2526	CAUGGA	41.3	22.5185	57.3842	40.4009	24.9662	89.256	54.1831	56.1351
2325	GAGACC	47.3	27.5942	46.3327	40.409	6.80302	28.9516	16.2049	17.3198
689	AGCAGU	38.1	33.9426	49.3966	40.4797	28.7132	52.8341	33.076	38.2077
504	ACGUGC	15.7	48.1045	57.6811	40.4952	6.30103	64.3185	48.7498	39.7898
2087	GCUCGC	32.6	42.5847	46.3835	40.5227	52.8123	71.4915	42.489	55.5976
634	GUCUCG	28	32.8628	60.8301	40.5643	10.3052	28.5703	10.4022	16.4259
532	CCGGGG	40.5	54.6464	26.6255	40.5906	58.769	59.9558	19.7222	46.149
2149	GUGGCA	20	53.5937	48.4694	40.6877	34.051	55.2331	25.0446	38.1095
1876	UGGACU	58.6	39.7413	23.7513	40.6975	32.9549	19.3584	19.5883	23.9672
1806	UGCCAC	37.8	45.5264	38.8251	40.7172	22.7991	7.49721	18.3403	16.2122
2376	CCCUCU	44.7	38.1311	39.3227	40.7179	55.5643	81.6626	25.8292	54.352
3514	UACCCU	47.4	36.3768	38.446	40.7409	21.917	28.4719	33.5142	27.9677
2092	GAAUGU	13.2	53.3017	55.8597	40.7871	53.343	88.9209	23.2221	55.162
2347	UCCUUC	23.7	47.3823	51.4756	40.8527	62.3341	72.9048	19.1608	51.4666
1039	AAGGAC	35.8	46.5936	40.1959	40.8632	48.0882	67.096	22.2123	45.7988
2688	UAUACU	48.6	33.5245	40.5093	40.8779	61.9154	42.046	23.8758	42.6124
3539	GCGCCC	24	45.7903	52.9804	40.9236	34.7433	45.3112	33.0695	37.708
3730	ACGGUC	24.3	57.8932	40.6986	40.9639	37.783	73.93	28.4227	46.7119
765	AGGCCU	29.7	56.7656	36.5406	41.0021	5.72177	70.0463	37.5343	37.7675
2619	CGAGCU	25.3	58.9115	38.9125	41.0413	30.6389	74.182	16.8092	40.5434
2090	CGUUCU	19.5	53.2745	50.7339	41.1695	16.8572	28.2212	15.9049	20.3278
3842	ACCAGU	10.5	56.4724	56.6327	41.2017	13.9023	80.7874	36.7465	43.8121
2714	UACGGG	21.7	58.2941	43.6229	41.2057	61.5444	81.2064	75.0858	72.6122
2885	AGUCUC	32.3	54.9489	36.5309	41.2599	9.31481	16.0223	18.0595	14.4655
2482	CAGGCU	14.2	50.717	58.8778	41.2649	19.1765	46.43	37.2355	34.2807
1031	UCGGGG	65.6	19.5388	38.7869	41.3086	132.987	102.62	56.9579	97.5217
4015	UGUGGC	20.1	56.6739	47.1588	41.3109	58.4267	41.7045	25.0138	41.715
1029	UAGGAC	44.1	26.9313	52.902	41.3111	86.9599	96.1231	49.8722	77.6517
544	UCCUGC	41.2	30.8667	51.8828	41.3165	57.0575	6.78342	11.44	25.0936
4082	CGGUUC	30.7	44.4934	49.0094	41.401	25.2774	30.6536	39.0861	31.6724
1120	GCUCCG	34.5	37.748	52.0204	41.4228	66.8974	64.7211	32.2109	54.6098
454	GUCAAC	9.3	42.4343	72.5743	41.4362	9.55141	48.2509	10.967	22.9231
2151	CGCAGC	64.9	43.5503	15.9203	41.4568	28.8769	52.0818	14.2016	31.7201
3865	GUUAUC	50.3	36.3356	37.9997	41.5451	12.4074	86.2736	27.6017	42.0942
3355	UUAAGU	34.8	63.7833	26.0522	41.5452	69.2737	87.0568	37.3351	64.5552
1462	CGGGCG	37.2	41.6713	45.8228	41.5647	47.7542	61.7663	33.5208	47.6804
296	GGAGAG	21.3	61.7873	41.6507	41.5793	17.2001	45.1257	37.4302	33.252
1129	ACGACC	8.6	47.5971	68.5673	41.5882	31.7328	86.821	44.6462	54.4
2101	UACGGC	33.9	40.8086	50.092	41.6002	42.035	45.6321	41.5085	43.0585
3455	GAUGGA	24.9	35.1932	64.8541	41.6491	27.185	88.0161	22.9348	46.0453
3279	CCAGGG	45.9	39.4626	39.7878	41.7168	19.2663	31.5509	15.7879	22.2017
3447	ACUGCC	25.6	51.4608	48.4059	41.8222	5.0079	10.9537	18.6715	11.5444
1942	UGUGGG	13.1	46.0308	66.4188	41.8499	24.7349	56.4827	25.7198	35.6458
1730	GGCGUG	17.6	46.552	61.432	41.8613	31.723	88.4494	32.397	50.8565
3291	ACCCUC	48.9	34.9141	41.7838	41.866	37.714	85.5902	40.176	54.4934
728	AAGGCC	24.3	53.6368	47.7192	41.8853	5.35739	26.7029	14.4491	15.5031
2875	AACUGC	11.9	48.0582	65.7057	41.888	8.55564	25.9477	22.5579	19.0204
2649	CUCCUC	44.4	24.3164	57.0184	41.9116	38.7732	60.6197	20.5092	39.9674
233	CAUGAC	28.4	36.0454	61.4205	41.9553	29.9235	43.1636	9.3445	27.4772
2994	UAAAGU	47.4	35.2793	43.2308	41.9701	44.9451	83.404	46.2465	58.1985
1554	GCAGAC	27.1	43.8985	55.0847	42.0277	15.3334	2.15098	16.7742	11.4195
1991	CCUACC	30.8	45.8467	49.5004	42.049	8.90369	46.2403	19.7549	24.9663
2952	AAGUAC	33.5	35.4632	57.2826	42.0819	66.0047	99.8611	55.3419	73.7359
605	GGCUAA	20.8	46.1626	59.3166	42.093	37.2471	87.2448	48.6967	57.7295
2510	GCUUGU	11.9	57.4118	56.9807	42.0975	29.1899	67.6385	21.3203	39.3829
2140	CACCGC	53.8	38.8451	33.6997	42.1149	30.4379	81.5301	9.53037	40.4995
2821	GAUCGC	35.3	28.6725	62.4595	42.144	20.4864	38.3389	17.5798	25.4684
3517	GUUCCC	32.9	45.7725	47.762	42.1449	10.7376	35.0578	20.3091	22.0349
3038	GGCAUU	4.6	43.3275	78.5462	42.1579	25.8432	91.4582	15.3349	44.2121
2440	GAAAGC	47.5	40.0741	38.911	42.1617	13.1522	71.051	33.1742	39.1258
510	ACCCCA	35.2	53.8607	37.502	42.1876	59.2748	71.967	59.4988	63.5802
2601	GCUGUC	17.1	62.2878	47.2892	42.2257	23.2096	19.9014	22.4976	21.8695
2676	AGUACC	57.8	21.9095	47.2181	42.3092	47.427	40.2991	6.7833	31.5031
1795	GACGGG	46.7	37.1529	43.0885	42.3138	15.2158	36.3609	7.42605	19.6676
817	UAGUCC	32.9	56.7684	37.353	42.3405	22.1584	44.0158	30.1839	32.1194
2639	ACAGCC	37.3	37.5589	52.2791	42.3793	3.78879	5.69586	11.6096	7.03141
2916	GAUGUC	15.7	57.7588	53.86	42.4396	27.584	67.756	40.2848	45.2083
3881	CGGGGA	44.8	58.8395	23.7477	42.4624	74.723	99.9591	34.2785	69.6535
677	UCAGCU	33.7	34.228	59.6266	42.5182	49.0296	22.9603	13.8196	28.6031
2708	GCCACU	46.1	32.7369	48.7735	42.5368	15.5265	51.8656	31.8218	33.0713
530	UUGACC	37.7	42.36	47.6011	42.5537	24.5583	68.0804	27.575	40.0712
3913	GAUCAU	30.3	33.3541	64.2722	42.6421	25.7901	93.7027	41.5295	53.6741
3453	UGUUAC	29.5	41.4671	57.1034	42.6902	84.1779	105.278	55.867	81.7742
981	GUGCCG	12.8	55.5199	59.8169	42.7123	54.7992	71.9626	35.4343	54.0654
3484	AUUGGG	52.3	19.3548	56.5095	42.7215	47.2337	110.755	66.1965	74.7283
2889	GCACAC	24.9	48.5301	54.7518	42.7273	29.3311	51.6105	27.6849	36.2089
3760	ACCUCC	51.9	35.106	41.2951	42.767	8.85326	14.4173	22.3327	15.2011
2299	GGCGCG	25.4	38.5735	64.3594	42.7776	28.1428	79.5087	26.4993	44.7169
2130	GAUCCU	52.2	33.8425	42.565	42.8691	18.953	17.6283	10.089	15.5567
597	CCAUGU	35.3	58.3713	34.9393	42.8702	18.9917	61.2982	20.2861	33.5253
2740	UAUCCU	21.7	55.0357	51.8845	42.8734	37.4612	46.0834	35.8834	39.8093
16	AAUAGC	38.2	29.6897	60.7384	42.876	12.3883	26.9969	26.7143	22.0332
3217	CUGCCC	35.8	38.892	54.0866	42.9262	12.1946	34.9608	12.7839	19.9798
2243	AGCAGG	46.8	35.4102	46.5714	42.9272	24.9283	81.577	35.2545	47.2533
2310	CUAUGC	43	40.2842	45.69	42.9914	38.1271	74.936	13.9881	42.3504
2567	CUGGCC	55.2	50.3499	23.4858	43.0119	12.9333	95.6326	60.3437	56.3032
2845	AUAUCC	18.9	42.4252	67.7338	43.0197	40.804	40.0622	21.7993	34.2218
3062	GUGUCU	19	48.5205	61.5488	43.0231	35.5196	23.7872	12.1718	23.8262
2647	ACGGCU	38.7	52.6163	37.9021	43.0728	42.9058	44.3946	35.8699	41.0568
2038	CGUGCC	21.8	38.0829	69.3717	43.0849	25.7249	58.8674	31.2509	38.6144
3011	AACUGG	16.6	54.1624	58.5119	43.0914	34.5611	92.1533	38.9335	55.216
3449	UAAACC	64	38.2754	27.2961	43.1905	97.2657	100.468	50.4361	82.7231
1198	UCCACC	49.8	22.5851	57.2834	43.2228	22.8303	44.4065	31.1251	32.7873
2056	UGACCU	29.1	54.3487	46.2433	43.2306	38.4998	19.8534	56.3281	38.2271
491	UCGGGU	67	15.9402	46.773	43.2377	28.4287	2.94484	25.3216	18.8984
3914	GUAGAC	18.4	50.4822	60.8647	43.249	23.0134	86.5485	34.0346	47.8655
65	GUCCCG	31.5	44.2533	54.0146	43.256	5.92512	50.2833	17.6482	24.6189
1288	GUUUCA	26.5	50.8571	52.4431	43.2667	80.8388	93.5504	44.8739	73.0877
2537	AACAGC	28.2	37.7896	63.8831	43.2909	46.3734	93.3009	13.4162	51.0302
560	GAGCUG	38.1	49.4717	42.372	43.3146	9.9247	39.3387	13.7813	21.0149
2565	ACAAUC	12.3	74.7393	42.9134	43.3176	83.1497	110.025	52.2149	81.7964
2795	AGGCAU	18.6	54.2723	57.1999	43.3574	4.59657	45.9219	24.022	24.8468
2652	AAGUCC	27.7	46.8436	55.5593	43.3676	11.0159	69.1411	15.5094	31.8888
3214	GACCAC	37.4	32.6865	60.0592	43.3819	7.17651	29.8831	24.4274	20.4957
524	GGACGC	49.1	37.3554	43.7593	43.4049	7.76552	48.2392	38.9304	31.645
1443	AGUAGG	23.7	39.6074	67.1469	43.4848	52.5571	81.6016	32.7269	55.6285
1862	UCCCCC	38.5	43.5458	48.4572	43.501	32.6225	47.3093	30.9564	36.9627
3537	GGAGUG	17.4	55.4993	57.6485	43.5159	57.7107	101.692	24.991	61.4647
387	GGUUCA	28.5	52.7174	49.354	43.5238	19.8072	95.3039	40.548	51.8863
658	AUCCUC	48.8	35.1313	46.6757	43.5356	49.3618	35.8276	32.5325	39.2406
2264	UCUUGG	50.5	35.3731	44.7386	43.5372	35.7382	51.5672	29.819	39.0415
2089	GUGGCU	40.5	39.5493	50.7749	43.6081	14.0936	6.99447	22.0661	14.3847
625	ACACCC	24.2	41.0367	65.6188	43.6185	21.2502	71.691	32.2473	41.7295
283	GCACGG	40.2	31.3799	59.4695	43.6832	53.5588	64.2303	48.0896	55.2929
2515	GAGAGU	40.4	50.4338	40.2972	43.7103	3.92251	68.7113	41.8162	38.15
879	GUGGCG	55.7	31.0002	44.5248	43.7417	70.662	72.8596	31.7039	58.4085
945	UGCCGG	59.1	36.9013	35.2342	43.7452	55.3465	47.7359	36.7495	46.6106
3295	AGGCAG	31.6	52.6258	47.0357	43.7538	18.2232	95.1954	19.6766	44.365
2699	UCCGGC	49.6	37.3688	44.39	43.7863	43.914	45.8233	17.3604	35.6993
3063	UGCGGC	35.7	35.4282	60.2797	43.8026	20.4579	57.6325	25.3286	34.473
1104	CAUUAC	46.7	33.4072	51.3755	43.8275	48.0307	94.7053	25.2252	55.9871
2585	GCUUAC	20.4	40.3868	70.7532	43.8467	94.8068	85.1965	51.3263	77.1099
3334	GAUUCA	37.7	40.3516	53.5758	43.8758	13.8195	72.3267	44.9887	43.7116
834	GACUCU	37.4	41.2422	53.2883	43.9769	11.2857	15.0581	7.48862	11.2775
2893	CACUGU	43.6	37.123	51.2195	43.9808	26.6708	82.4798	11.3735	40.1747
2559	GGUUCU	37.1	49.5136	45.3948	44.0028	24.6268	81.5079	38.2565	48.1304
1652	UUUUCC	39.5	45.4571	47.1779	44.045	69.9191	34.9091	10.2465	38.3583
773	CAGUAC	38.4	38.0247	55.7551	44.0599	58.5684	53.9219	23.1984	45.2296
18	CGCGGU	23.6	45.9937	62.8985	44.1641	20.9257	90.9569	28.3527	46.7451
1249	GCGGUA	16.8	47.7905	67.9083	44.1663	47.1035	83.5102	36.6329	55.7489
98	UCCAUC	20.6	43.157	68.8036	44.1869	37.9012	83.4187	45.2407	55.5202
1451	CAUCUC	27.6	34.5638	70.5714	44.2451	41.6677	91.4967	17.8387	50.3344
463	CGGCCC	42.1	48.928	41.7499	44.2593	29.7253	3.19085	10.0979	14.338
2462	GAUCAC	34.1	45.116	53.6297	44.2819	20.0712	32.6682	17.3226	23.354
3922	CCUUGG	22.5	66.4401	44.1451	44.3617	44.5163	73.5974	30.0002	49.3713
2689	ACUGCU	26.5	54.6849	51.9693	44.3847	28.42	66.4344	36.3345	43.7296
2008	UGUGGU	40.5	56.6269	36.192	44.4396	20.1291	11.4818	26.9055	19.5055
1832	CUGGCU	63.9	31.4138	38.1926	44.5021	14.6417	78.065	24.1561	38.9542
3256	AGUGGA	30.3	51.3688	51.8942	44.521	59.7362	97.9249	35.327	64.3294
1675	GAUUCG	41.6	36.9686	55.0895	44.5527	10.2585	64.6918	23.5593	32.8365
827	CCACCC	35.3	39.0718	59.4048	44.5922	44.5091	61.7089	17.0193	41.0791
240	CCUAGG	35.7	42.0393	56.0708	44.6034	51.2954	57.2643	45.723	51.4276
2594	CGCCGU	23.3	50.4925	60.279	44.6905	35.8199	73.4876	40.543	49.9502
314	CGAGCC	37.8	56.8318	39.5465	44.7261	16.9904	33.7029	22.8386	24.5107
4053	CCUGCU	32.9	59.7773	41.6888	44.7887	34.7776	31.1402	7.87074	24.5962
2815	UACUCU	40.8	39.8102	54.0131	44.8744	29.775	48.7644	44.7284	41.0893
2329	GAAACU	39.1	43.2401	52.3574	44.8992	55.6488	45.2368	27.596	42.8272
2890	AGCCGG	28.1	58.2023	48.4287	44.9103	17.9872	101.171	53.7888	57.649
995	CGUACC	61.3	22.9088	50.8305	45.0131	30.4712	67.7783	17.0324	38.4273
2728	UAUGGA	44.7	53.1941	37.6848	45.193	25.9273	92.1128	43.1595	53.7332
2421	ACUUGG	8.5	52.2105	74.9599	45.2235	37.9466	35.4077	25.1143	32.8229
1750	GAUAAG	35	40.2891	60.3889	45.226	22.0569	63.1952	23.9756	36.4092
2913	UGUAGC	39.5	48.3337	47.9334	45.2557	16.4023	34.4763	52.539	34.4725
3282	CCGCCC	23	51.2381	61.5624	45.2668	19.7228	12.9829	16.003	16.2362
545	GUCCUU	52.2	46.137	37.512	45.283	21.1613	33.7707	9.29931	21.4104
3602	UCAGAC	45.4	32.9518	57.7863	45.3794	54.6843	33.7502	16.547	34.9938
1916	AAUGCC	39.8	29.8511	66.8196	45.4902	5.78208	7.77216	10.3726	7.97561
3285	GCGUCC	38.7	55.8746	41.9353	45.5033	27.15	7.63849	37.2674	24.0187
1159	UAUGCA	53.2	42.3522	41.1721	45.5747	63.1874	58.9762	53.8039	58.6558
1713	GGGUUC	31.3	35.4067	70.0608	45.5892	38.1578	94.2293	11.6228	48.0033
2754	GGACGU	54.2	35.3289	47.2821	45.6036	10.7189	83.5783	25.1444	39.8139
2126	ACCUCU	49.7	41.2767	46.0384	45.6717	32.9028	48.4339	34.6171	38.6513
527	GAGGCA	36.3	58.1794	42.7136	45.731	4.98437	7.43495	10.1882	7.53585
577	UGCGCC	58.6	32.5653	46.0586	45.7413	44.3871	13.5783	19.7102	25.8919
2613	CCAAGG	57.5	44.7958	34.9804	45.7587	16.5707	99.023	39.0618	51.5518
3212	GUAUGU	27	66.1994	44.2201	45.8065	21.1786	13.9585	25.101	20.0793
857	UCUUCU	45.6	37.9784	53.9529	45.8438	106.082	85.0399	16.0355	69.0523
3691	AGUCAC	32.4	47.2998	57.913	45.8709	27.9322	79.4455	32.8775	46.7518
804	CGGGCA	33.1	58.2942	46.3242	45.9061	32.565	58.8085	16.6744	36.016
1213	ACCGGC	19.2	39.4602	79.1999	45.9534	50.8706	83.3035	30.38	54.8514
3422	UAGGCU	37.8	52.1741	47.9188	45.9643	43.7777	84.5797	34.2327	54.1967
2878	GCUCGU	26.4	53.6199	57.9133	45.9777	50.9132	54.4163	37.0514	47.4603
2334	GUCACU	54.3	28.6898	54.9567	45.9821	18.4771	65.542	16.5137	33.511
1724	UGUAGG	50.2	42.5163	45.2761	45.9974	14.4851	26.3763	20.0287	20.2967
778	GAACAC	38.5	47.5024	51.9914	45.9979	43.6068	76.175	41.1038	53.6285
3423	UGAGGG	57	37.0211	44.1149	46.0453	15.5189	68.6947	30.1633	38.1256
4056	GGGUUA	22	54.7733	61.3633	46.0455	42.4534	98.1797	39.2732	59.9688
3296	GUUGUU	9.6	69.4763	59.2059	46.0941	33.8688	96.9786	32.1686	54.3387
2692	CGGAGU	43.2	44.6202	50.4941	46.1048	36.1632	88.7034	27.0081	50.6249
253	CUUACC	37.6	48.9388	51.8883	46.1424	38.4356	84.4073	44.8945	55.9125
3600	GAUUCU	37	49.6314	51.8047	46.1454	10.0993	4.99533	20.6208	11.9051
768	AUUUUC	41.5	47.9241	49.0459	46.1567	65.3383	33.8898	20.1599	39.796
3340	CCUCCC	35.6	44.187	58.7365	46.1745	58.9142	50.8477	12.827	40.863
1708	GUUUCU	25.9	51.2244	61.4441	46.1895	80.6345	91.8066	57.8948	76.7786
1647	AGGCUU	20.2	54.133	64.3579	46.2303	24.6365	92.9557	39.468	52.3534
2725	GGCAAG	32.1	44.0701	62.6212	46.2638	30.9434	91.0567	29.1411	50.3804
1051	CCGCUC	23.1	49.0562	66.6603	46.2722	92.4402	80.3283	15.7608	62.8431
2616	UCAUGC	32.7	39.0057	67.1254	46.277	26.0629	13.7732	20.374	20.07
3327	AGCUCU	53.2	42.6138	43.0247	46.2795	29.9399	50.6268	18.3705	32.9791
1853	GUGUAU	36.1	55.5333	47.2054	46.2796	12.4297	86.9192	28.9979	42.7823
902	CUUUGC	34.8	48.1958	55.8799	46.2919	68.5823	75.7196	13.7733	52.6918
2364	GGUCAU	30.4	39.0999	69.5057	46.3352	77.3362	102.276	17.0542	65.5556
3915	CCGAGC	34.2	55.0757	49.7595	46.3451	16.7002	49.6835	19.0943	28.4927
2471	ACUCUC	51.6	34.7992	52.6663	46.3552	39.9765	73.2839	38.3604	50.5403
2700	CGGCCU	47.8	53.5142	37.8658	46.3934	22.0103	38.5406	23.3825	27.9778
3293	GAAAUC	32.5	59.4401	47.3202	46.4201	46.9286	43.7605	28.7853	39.8248
2669	CAGCCC	55.5	30.531	53.2574	46.4295	10.4378	28.6203	22.4711	20.5097
1709	CUGGUC	65.2	31.8748	42.2954	46.4567	61.7203	101.69	32.6428	65.3511
1658	UAUGUG	41.3	38.1423	60.1783	46.5402	65.1588	85.3908	47.7654	66.105
1580	CAUAGG	46.2	22.3574	71.0708	46.5427	11.8683	53.8118	15.2364	26.9722
763	GGUCAA	58.9	31.7532	48.9781	46.5438	93.7429	90.6393	28.0116	70.7979
2641	UUUGGC	69.1	40.05	30.4988	46.5496	22.1149	33.9247	7.50478	21.1815
2687	GCGCCU	46.3	36.9459	56.5624	46.6028	38.3799	71.6878	56.9845	55.6841
1490	AAUUGC	49	46.3533	44.5865	46.6466	21.6588	22.0628	19.3038	21.0084
364	AGUGGU	37.5	57.9581	44.6456	46.7012	80.6858	26.4246	25.5039	44.2048
2346	CACGGU	59.3	14.7764	66.0438	46.7067	48.1875	66.4655	13.2807	42.6446
3861	CGUUGG	29.1	50.9609	60.1594	46.7401	21.9568	46.7236	49.9723	39.5509
2377	ACAUGU	27	69.5571	43.754	46.7704	32.2744	91.548	41.4371	55.0865
3961	AGAGAC	25.5	38.055	76.8443	46.7998	19.5226	82.181	30.5125	44.072
3010	GUCCGC	51.9	32.7814	55.7225	46.8013	5.64287	8.21127	4.63779	6.16397
2905	GGUUGA	9.8	53.2643	77.3422	46.8022	33.4786	94.8322	40.629	56.3133
1785	GUACCU	55.6	54.3385	30.5575	46.832	16.7096	84.5747	26.5354	42.6066
1743	ACUUCC	34.5	63.1981	42.9505	46.8829	30.3933	57.4059	31.318	39.7057
2107	GACGAC	46	38.9121	55.874	46.9287	13.498	68.9309	27.2031	36.544
2920	CAAAGC	45.2	29.7399	65.8585	46.9328	14.5626	30.8916	9.35422	18.2695
1232	AUUGGU	43.5	41.8884	55.4231	46.9372	93.6906	101.931	84.4538	93.3585
868	GGAAGU	46.7	54.9392	39.43	47.0231	10.0688	33.4536	16.4825	20.0016
3744	AUACCC	45.3	42.9072	52.9469	47.0514	48.8555	35.0278	46.6687	43.5173
1945	GAGCUC	49.1	45.6464	46.4304	47.0589	4.15534	26.103	10.4648	13.5744
3140	UGAUGC	52.4	50.7456	38.0589	47.0682	52.3046	30.028	22.8879	35.0735
2396	AAGGCU	11.5	49.252	80.4607	47.0709	7.1936	57.0763	31.0598	31.7766
2854	UUCUCU	54.4	29.9126	57.061	47.1245	79.7082	97.1789	15.5274	64.1381
608	GAGCAG	41.3	42.6826	57.4417	47.1415	21.3299	65.002	25.2501	37.194
3683	CCCCUC	54	47.8642	39.6125	47.1589	38.6462	92.562	37.0636	56.0906
1691	GUAAGU	37.8	40.5313	63.2331	47.1881	39.8461	88.1283	38.7716	55.582
757	CAUUGC	39.9	50.4317	51.3113	47.2144	28.1513	85.9733	18.8814	44.3353
2809	ACCUGU	38.9	49.6196	53.1523	47.224	24.0668	57.3497	34.6498	38.6888
3494	CGCCUC	46.3	70.5864	24.8225	47.2363	15.4157	32.2819	29.5407	25.7461
977	GACCUG	61	49.9719	30.7867	47.2529	40.9601	69.6294	41.9867	50.8587
411	GCAUCC	47.5	54.8192	39.4499	47.2564	25.7505	27.4509	23.8761	25.6925
2206	GAAGGG	53.6	49.7067	38.5774	47.2947	48.0525	18.7944	13.4411	26.7626
927	GCAGCU	47.9	51.083	42.9491	47.3107	27.2267	21.3255	15.5581	21.3701
1994	UCUCCC	52.6	37.3329	52.0077	47.3135	85.7803	21.1045	17.6056	41.4968
316	UCGGAC	51.1	39.8152	51.043	47.3194	41.5899	15.0808	11.9306	22.8671
351	GCCCGC	28.3	46.7627	67.0089	47.3572	55.3245	90.0242	70.8958	72.0815
3659	GUGCAC	34.4	59.0127	49.1575	47.5234	37.4237	74.0989	50.7181	54.0802
822	AGUUCU	26.3	48.5933	67.7435	47.5456	15.9412	85.0674	18.5727	39.8604
4080	GCACUU	38.3	46.2859	58.0965	47.5608	73.782	61.1736	36.6805	57.212
2748	GUAAGC	53.9	41.0166	47.8948	47.6038	26.4634	56.6767	41.5397	41.5599
815	AGCCUU	48.2	52.8896	41.7986	47.6294	16.6229	79.9239	44.2823	46.9431
2622	CUCCGC	55.3	36.9344	50.9791	47.7378	44.6023	46.374	11.3669	34.1144
2416	CCACCU	49.6	46.0151	47.6383	47.7511	42.2617	92.4698	29.091	54.6075
355	GGACCC	42	58.4519	42.8118	47.7546	10.5581	18.6396	26.0862	18.428
2932	AGCUUC	22.2	57.462	63.6637	47.7752	8.01433	30.5252	21.6579	20.0658
2693	ACUACC	31.4	48.6643	63.2806	47.7816	3.76086	60.1133	32.3763	32.0835
2394	ACUGAC	35.3	50.7075	57.4853	47.8309	6.28523	44.8495	26.4158	25.8502
1411	CUGUGG	62.1	37.2433	44.1678	47.837	26.1727	79.5923	35.6955	47.1535
2901	UGGUAG	55.6	45.6908	42.225	47.8386	84.2889	65.05	35.1886	61.5092
2638	CGGCUG	29.5	53.4825	60.5614	47.848	46.0513	97.803	25.2417	56.3654
2767	UCAUCC	27.7	53.0856	62.8391	47.8749	24.9552	16.9778	25.0628	22.3319
218	UGUUGU	46.7	51.4616	45.6718	47.9445	36.4444	99.8119	40.023	58.7598
553	GCUAGG	59.9	44.1397	40.015	48.0182	26.8866	73.6984	62.9346	54.5065
2054	ACCUAG	25.6	43.5044	74.9922	48.0322	68.2066	93.6904	49.0742	70.3238
1932	GAAGUU	39	57.9553	47.1945	48.0499	18.4263	31.727	13.962	21.3718
1028	CUGUCC	57.1	34.7194	52.3658	48.0617	5.4754	58.9449	32.5822	32.3342
1257	UUAGCC	55.3	38.1612	51.0219	48.161	30.7153	15.244	28.9325	24.9639
2831	GCCACC	37.1	39.7523	67.7442	48.1988	4.97322	32.2688	12.9479	16.73
3383	AUCUUC	38.7	46.1639	59.7354	48.1998	99.6039	33.9511	10.9458	48.167
3187	GAUGAU	45.5	44.269	54.8927	48.2206	20.3857	32.2514	12.5945	21.7439
210	GGUGAA	41.8	49.8022	53.121	48.2411	33.8031	73.1558	40.6514	49.2034
340	GACUAC	39.1	34.4446	71.2942	48.2796	19.3639	86.3459	24.0736	43.2611
3666	GGACUC	33.4	45.9111	65.5759	48.2957	6.1137	32.777	14.5293	17.8067
323	AACACC	28.1	43.2075	73.7161	48.3412	49.2439	86.139	23.5312	52.9714
179	UGAGCU	69.5	34.579	40.9997	48.3595	11.8998	5.26566	23.6348	13.6001
2053	CAUAGU	43.7	32.5137	69.0288	48.4142	16.3753	102.029	38.8055	52.4033
3125	GGCUUG	34	44.6042	66.6573	48.4205	12.6909	43.753	13.1006	23.1815
1843	AGCUAU	29.2	45.4133	70.7619	48.4584	69.279	106.295	57.5454	77.7064
1416	ACUCCC	22.6	62.6888	60.1088	48.4659	54.6075	84.9052	35.8284	58.447
505	CUGGAC	61.6	41.359	42.5311	48.4967	8.05852	31.2751	21.9209	20.4182
650	GGUCAG	53.1	42.9883	49.4873	48.5252	128.389	95.9322	21.7754	82.0323
3022	GUAAGG	46.7	46.8714	52.1675	48.5796	43.0989	100.159	22.6714	55.3097
1190	UAGUUC	48.8	38.0584	58.9599	48.6061	67.1745	96.7399	45.2793	69.7312
2067	CCCUGG	52.7	36.7357	56.417	48.6176	23.6921	92.7523	21.8781	46.1075
112	GCCGUC	27	50.6908	68.2531	48.648	8.92378	43.9252	16.0518	22.9669
2445	CCGUGG	59.3	31.6221	55.1501	48.6907	21.4892	88.8352	25.3978	45.2407
1297	GAGCCU	57.1	52.5275	36.6632	48.7636	4.74509	10.5174	13.7128	9.65842
2997	GUGUUU	33.8	49.5448	62.9758	48.7735	18.1095	56.4432	32.77	35.7742
3369	GUGAUU	53.7	43.82	48.9004	48.8068	19.2084	94.1586	61.5447	58.3039
3480	CGCACC	57.2	43.3282	46.1619	48.8967	35.5812	64.0304	25.757	41.7895
1333	UGCUGG	52.9	46.4781	47.3234	48.9005	13.2954	25.7344	41.5378	26.8559
1836	CUUCCC	42.6	52.1753	51.9458	48.907	44.657	98.6473	44.2956	62.5333
2848	UCCGCC	27.2	42.118	77.5095	48.9425	11.4016	10.7331	20.5582	14.231
3585	CAUUUU	29.1	32.4207	85.4314	48.9841	56.9081	92.5976	27.3365	58.9474
3935	CCUUUC	46.3	57.6642	43.221	49.0617	71.9625	93.9666	42.1951	69.3747
3559	CAUGUC	27.6	31.9226	87.9068	49.1431	13.6379	38.2492	18.8451	23.5774
832	GUGCGG	19.3	58.2349	69.9344	49.1564	20.3612	81.9038	16.389	39.5513
242	UCCCAC	41.4	40.433	65.6691	49.1674	44.5461	97.2518	56.0094	65.9358
1633	GGAGUU	36	51.2164	60.3755	49.1973	33.6557	93.9968	18.7938	48.8155
1527	CCCGCU	45.6	47.2842	54.7877	49.224	73.679	91.1626	23.0332	62.625
331	CGUCUC	29.7	66.646	51.3657	49.2372	23.9118	39.2598	12.9848	25.3855
1526	UGGUAC	39.1	50.9693	57.7591	49.2761	82.2429	84.9065	32.8416	66.6637
2640	UAUCGC	57.6	38.4793	51.798	49.2924	34.3766	24.2943	37.968	32.213
3687	AAUUAC	40	50.0182	58.1178	49.3787	49.3994	56.1738	50.4992	52.0241
2439	GAUCUC	40.4	41.7789	66.0393	49.4061	29.0028	86.0313	32.0795	49.0379
775	GACUGA	40	46.4465	61.8058	49.4174	58.6198	65.5923	32.1949	52.1357
1338	AUGCAC	50.2	59.1159	38.9661	49.4273	86.3878	57.789	27.596	57.2576
381	GGCGUU	18.7	55.5385	74.2743	49.5043	60.6174	96.8481	31.9622	63.1425
2474	GUCAUU	43.4	30.2276	74.9295	49.519	21.7897	95.2652	20.0618	45.7056
322	GGUCUC	44.1	47.3622	57.1657	49.5426	62.2976	91.2265	38.756	64.0934
3853	UGCGGU	53.2	42.119	53.334	49.551	12.7274	75.8736	28.5579	39.053
706	GGUGUA	31.2	52.858	64.618	49.5587	37.827	93.7401	45.7498	59.1056
715	UGUGUG	41.2	51.1538	56.3462	49.5667	87.2873	90.4576	33.9117	70.5522
630	GGGAUU	30.1	61.5332	57.1226	49.5853	25.628	24.9001	23.9719	24.8333
2520	UAGCUC	63.6	51.2505	33.9116	49.5874	56.5562	43.4007	40.5695	46.8421
2924	GCCUCG	61.6	36.2132	50.9989	49.604	48.0108	98.0329	55.8582	67.3007
644	GUCUUU	43.2	53.6967	52.0641	49.6536	27.537	61.0004	37.1607	41.8994
2568	GGUAUG	32.3	56.2338	60.54	49.6913	48.4072	71.8432	59.7668	60.0057
1673	CAAUCC	54.5	50.7298	43.943	49.7243	50.4136	91.0104	23.5999	55.008
502	GCCGGG	35.9	57.9481	55.6243	49.8241	16.9542	79.1767	24.241	40.124
2271	AGAAGC	41.9	47.468	60.1741	49.8473	18.8556	23.4914	17.8726	20.0732
1485	GAGGAG	38.9	55.0023	55.6868	49.863	15.3651	72.2866	13.788	33.8132
44	ACUAGG	25	49.6854	75.023	49.9028	43.8781	95.5964	62.7439	67.4061
2858	GAUACU	50.2	31.4937	68.0189	49.9042	16.5153	39.7642	13.7113	23.3303
485	CAUCGG	50.1	43.3328	56.2949	49.9092	40.2999	85.6199	28.9266	51.6154
3959	UCUUUC	48.5	53.6875	47.7571	49.9815	104.964	79.425	43.6347	76.008
4001	UGAGAC	51.3	33.5084	65.2636	50.024	23.5888	48.7833	44.7155	39.0292
1003	UCAUCU	27	51.647	71.4731	50.04	41.5495	34.735	23.3701	33.2182
1655	CAAUGC	26.4	48.4247	75.3445	50.0564	9.03904	25.4073	15.2217	16.556
3983	AAACCC	27.5	72.8795	49.7977	50.0591	19.6069	68.1965	24.823	37.5421
2902	UCACAC	68.2	35.6242	46.545	50.123	70.107	39.0374	21.4295	43.5246
2233	CCCUUC	51.8	49.7747	49.0296	50.2014	65.011	96.4188	25.1158	62.1819
3823	GCAACU	46.3	44.4267	59.8912	50.206	31.4181	10.9733	37.8947	26.762
4002	CUCUGG	63.6	34.8367	52.1875	50.2081	9.63856	42.7572	28.3089	26.9015
1848	CGGUCG	54	43.3142	53.5096	50.2746	56.9852	93.0077	28.3766	59.4565
2887	CCCCGC	58.8	51.4203	40.6444	50.2882	40.9824	65.1042	24.1434	43.41
1873	AUCAGU	27.6	60.0391	63.2355	50.2915	112.97	94.3894	45.9048	84.4214
3278	UGACCC	59.1	44.7104	47.073	50.2945	18.846	20.0735	31.3085	23.4093
3033	GAUUAC	41	46.6076	63.4148	50.3408	36.0086	74.5292	34.2533	48.2637
592	GUCUAC	50.3	39.9947	60.7846	50.3598	46.0794	94.5041	32.5503	57.7113
2240	GAGUAG	22.4	70.7596	57.9212	50.3603	14.003	24.9815	27.3988	22.1278
42	GGUACA	41.1	50.5496	59.4474	50.3657	59.0919	87.6051	34.733	60.4767
686	GCUGCA	30.8	57.5812	62.7992	50.3935	6.08699	61.4526	13.2183	26.9193
657	GAUUGG	40.8	46.7844	63.7195	50.4346	47.1759	32.3563	49.2969	42.943
2064	AAUGGC	38.5	62.5918	50.2294	50.4404	9.80262	14.3591	15.0818	13.0811
3576	GAAUUC	40	50.6702	60.7505	50.4736	11.9265	63.1489	21.8798	32.3184
2627	GUGUCG	43.8	49.5889	58.1256	50.5048	50.3254	35.6387	26.4899	37.4846
1036	AAUUCC	52.4	66.0905	33.0523	50.5143	70.252	54.2311	28.0012	50.8281
2227	GCCUCA	63.5	35.8722	52.2161	50.5294	19.0839	97.0999	49.3735	55.1858
2256	CUGCCU	50.8	41.6968	59.1533	50.55	12.7236	55.4491	37.486	35.2196
1178	AUCAGC	43.6	36.8376	71.2241	50.5539	24.6533	26.3141	18.3094	23.0923
1849	GUGUAC	43.5	49.2672	58.973	50.5801	23.3826	69.7279	49.7441	47.6182
2811	GAUAAU	30	65.205	56.7133	50.6394	87.4054	70.7075	31.8744	63.3291
604	CAACCC	58.9	44.683	48.4293	50.6708	49.3777	57.5199	35.3445	47.414
2985	GUGAUG	25.8	47.6225	78.647	50.6898	34.2894	104.654	28.5938	55.8457
2501	AGAGGU	37.3	53.3447	61.4519	50.6989	6.78172	55.2846	6.71128	22.9259
3651	GUAUGG	55.2	57.9351	38.965	50.7	12.3525	61.1356	54.8758	42.788
3048	UGUGGA	39.6	62.8833	49.6444	50.7093	40.2918	102.039	46.6414	62.9906
3678	CCGGUU	45.8	41.8015	64.5868	50.7294	68.3738	97.701	34.5297	66.8681
3096	GCCAGU	32.9	63.224	56.4745	50.8662	19.7025	20.4181	15.4098	18.5101
3536	GAUUUU	50.5	52.8128	49.3189	50.8772	44.9533	52.3543	34.9946	44.1007
2657	UCGGCC	46.1	36.5444	70.0919	50.9121	45.1093	20.5828	28.2959	31.3293
3035	UAUGGC	63.3	57.7258	31.8126	50.9461	9.20121	38.3917	15.3512	20.9814
2959	GUCUAU	39.4	50.1079	63.4056	50.9712	37.0423	66.7788	30.3063	44.7091
748	GAUCAG	50.4	45.7258	56.8205	50.9821	24.5706	78.0025	38.2359	46.9363
3061	GUGCUG	21	59.8135	72.2108	51.0081	89.2686	100.252	52.718	80.746
458	GGCGCU	36.6	46.4068	70.0834	51.0301	26.9218	35.1119	12.4369	24.8235
2729	UGUGAA	48.3	47.07	57.8281	51.066	70.885	98.5709	40.3074	69.9211
3487	CCGUCU	57.8	48.8976	46.5261	51.0746	17.1967	87.0263	25.5572	43.2601
3831	CGGCCG	45	51.2125	57.0704	51.0943	25.4729	92.9216	23.3632	47.2526
2324	AGUUGA	31.5	51.9657	69.9089	51.1249	56.4949	105.058	58.6477	73.4004
3221	AGUUAU	22.8	52.3298	78.3447	51.1582	43.219	100.765	54.9186	66.301
2635	CGGACU	61.7	42.8658	48.9192	51.1617	27.3472	30.6122	11.4	23.1198
2224	ACUUAC	29.7	57.1387	66.8344	51.2244	41.8168	72.7866	55.1813	56.5949
1483	GGUAAU	42.5	44.7015	66.545	51.2488	40.7262	97.038	42.0633	59.9425
2957	AGUCGC	32.5	64.7431	56.5932	51.2788	57.586	72.2076	24.1763	51.3233
783	ACGGCC	52.7	46.0731	55.3439	51.3723	20.9525	12.4528	18.1732	17.1928
2765	UAGGAU	60.6	38.2581	55.299	51.3857	78.3239	88.1978	59.9058	75.4758
3361	ACCCAU	33.8	61.8936	58.5136	51.4024	37.5582	93.7247	70.2611	67.1813
1870	GUUCUC	30.2	60.0935	63.9457	51.4131	33.4365	52.283	17.2181	34.3125
2413	UAAGUG	55.8	61.1706	37.3124	51.4277	91.113	102.943	58.5849	84.2136
2400	CAAGGU	55.4	38.8403	60.1637	51.468	13.8752	36.4282	35.6197	28.641
9	GAUAGU	42.6	51.9718	59.8453	51.4724	16.7457	14.6148	10.1614	13.8406
2660	UUCUUC	40.9	53.3726	60.202	51.4915	120.074	86.7429	17.5947	74.804
3405	CGGCAG	48.8	58.6948	47.0205	51.5051	27.2663	99.0569	18.1871	48.1701
3646	UCGUCC	39.4	47.7095	67.4922	51.5339	51.8992	46.4133	46.4777	48.2634
3445	GCUCGG	28.3	58.2509	68.0579	51.5363	50.1235	84.2171	47.2658	60.5355
3703	GUCACA	83.2	20.5652	50.8776	51.5476	44.2696	91.0127	15.7143	50.3322
941	GGCCUA	34.7	83.766	36.1897	51.5519	40.6486	95.8159	66.4456	67.6367
3402	GUCUUG	48.8	48.8454	57.0682	51.5712	34.9765	89.5094	24.5392	49.675
3116	ACGGGG	49.3	53.6559	51.9267	51.6275	76.8758	95.1238	41.6698	71.2232
2475	UUCAUC	53.9	30.2907	70.7401	51.6436	70.2211	102.653	42.2012	71.6919
3716	UAAGAC	65.5	69.9664	19.5237	51.6633	62.1956	73.9813	22.9758	53.0509
1817	UACCAU	67.9	44.2999	42.865	51.6883	78.1488	91.0101	55.1506	74.7698
547	UGAAGU	50.7	42.2374	62.2076	51.715	52.3009	42.2334	35.0073	43.1805
3083	CACUAC	56.7	26.3006	72.2089	51.7365	62.1357	101.707	31.3629	65.0684
2706	CAUCCG	47	34.8899	73.4001	51.7633	51.506	88.0611	40.1265	59.8979
441	GCAUUU	44	55.1953	56.2233	51.8062	51.231	70.3926	33.6907	51.7714
1583	GCGCGG	44.7	40.6744	70.054	51.8095	47.851	71.6502	21.3995	46.9669
461	GCCACA	47.9	35.9851	71.5505	51.8119	50.2573	80.4514	33.9194	54.876
2658	GCCUCU	61.1	39.3978	54.9833	51.8271	4.18208	60.2597	32.7046	32.3821
3073	GUGAUC	31.4	53.6128	70.4976	51.8368	83.0566	106.417	45.9043	78.4593
2608	UAGGGU	57.4	63.7734	34.3598	51.8444	16.7888	87.5228	27.3157	43.8758
3438	AGUGUC	61.4	55.9348	38.2312	51.8553	39.5319	53.6841	12.3339	35.1833
793	ACAUAC	43.7	55.8571	56.1129	51.89	70.9314	97.5302	48.9868	72.4828
58	GGACAC	74	38.0372	43.6522	51.8965	21.1658	58.9775	29.0647	36.4027
2936	GUGUGA	44.7	54.1527	56.9212	51.9247	52.8532	85.1035	40.3404	59.4324
3613	UACUGG	49.8	50.9714	55.0127	51.928	22.4812	42.9084	41.2249	35.5381
1316	UGUGAU	62.2	45.1082	48.4793	51.9292	45.6748	84.0809	32.0219	53.9259
2999	ACAUCU	7.4	72.432	76.0579	51.9633	31.8221	47.2483	30.3191	36.4632
1428	CGUUAC	27.9	65.549	62.6306	52.0265	30.5397	101.051	53.0789	61.5566
2257	GGUCGA	56.9	41.6333	57.6816	52.0717	108.555	97.9605	38.8776	81.7978
3784	UGCCCU	69.4	45.6016	41.2328	52.0781	31.8794	9.33221	27.305	22.8389
2654	GUCCAG	51.4	48.905	56.0158	52.1069	22.5962	91.6463	16.2329	43.4918
2479	GUGAGA	51.9	45.3041	59.1319	52.112	10.6713	92.99	43.3714	49.0109
2414	AGGUUC	12.3	70.9902	73.1221	52.1374	32.4105	59.1451	34.7194	42.0916
3795	GGAUCA	48.3	53.244	54.9516	52.1652	44.7662	87.0098	30.6835	54.1531
3964	GUGAAC	46.5	46.457	63.5495	52.1688	22.3047	83.5717	37.1382	47.6715
2631	ACUUAU	42.2	55.4786	59.0165	52.2317	28.1905	83.5739	53.6748	55.1464
2486	GUGCCU	32.7	58.0287	66.011	52.2466	38.7517	74.3729	45.9141	53.0129
4017	GCACUC	40.6	60.6563	55.7864	52.3476	22.5656	33.3292	25.8811	27.2587
1596	GACUAG	53.8	40.3603	62.9824	52.3809	25.1861	81.4374	39.9613	48.8616
2074	AGCCAG	37.1	52.6472	67.4151	52.3874	29.3059	64.654	42.684	45.548
2833	CCCUGU	51	60.8623	45.3055	52.3892	37.3616	95.1708	23.7146	52.0823
2662	AGAAGU	40.8	45.9709	70.4773	52.416	59.2101	100.369	58.6538	72.7444
2701	AGGCCC	51.3	54.9463	51.0367	52.4277	16.1828	27.0809	22.6205	21.9614
2180	GUUACA	44	56.7211	56.6341	52.4518	58.9381	89.5193	60.3644	69.6073
2055	GCUGAG	35.2	55.8752	66.3115	52.4622	17.2221	77.3083	36.6698	43.7334
1025	CAAACC	42.1	38.4053	77.0056	52.5036	64.9047	83.6213	32.2832	60.2697
882	UUCGGC	64.4	49.4037	43.7368	52.5135	40.6966	94.4689	18.3509	51.1721
2309	UGUGUC	50.7	54.5346	52.3411	52.5252	24.2763	41.5169	19.8052	28.5328
3462	CAUUGU	49.5	34.1733	73.936	52.5364	46.6426	92.7288	16.4716	51.9477
2218	UAUACC	62.9	47.1117	47.6609	52.5576	46.4161	13.6785	36.2152	32.1033
3463	AACGGC	32.7	42.6206	82.3758	52.5655	50.9066	75.3622	16.6021	47.6236
2588	AGCCUG	24.2	64.3221	69.1961	52.5727	65.2176	100.11	57.5744	74.3008
1952	GGCUUA	40.7	55.577	61.6356	52.6375	38.51	99.2795	48.0034	61.931
307	CAUACC	65.7	29.1414	63.1962	52.6792	62.7327	44.814	23.9248	43.8239
3162	CCAAUC	43.4	65.6558	49.0067	52.6875	58.0223	64.5839	30.6437	51.0833
1601	UCUCCU	52.3	45.875	59.9024	52.6925	41.9197	42.0981	24.6574	36.2251
3887	UAGUAC	54	30.1652	73.9856	52.717	110.19	27.2685	33.5062	56.9883
1423	AGCUAG	30	67.784	60.4982	52.7608	40.1799	97.4366	43.1687	60.2617
1131	ACAAGC	24.2	64.7286	69.4365	52.7884	10.0988	53.8069	38.9602	34.2886
3008	GAUCUU	40	56.8815	61.791	52.8908	58.34	94.7059	66.9509	73.3323
3312	CACACU	68.2	15.3048	75.3039	52.9362	52.6137	99.5467	20.1753	57.4452
571	UAACCC	65.9	41.8406	51.1597	52.9668	53.1756	56.3956	35.7706	48.4473
2266	GACAGA	24.1	53.5229	81.3395	52.9875	9.01205	81.2768	60.3742	50.221
1489	CCAGCU	65.2	60.5714	33.2381	53.0032	34.3202	46.8385	13.9223	31.6937
1946	GUCUCA	44.1	51.3271	63.6572	53.0281	35.9688	48.079	22.4993	35.5157
3436	AACUCC	32.9	56.7102	69.4963	53.0355	38.8479	84.2311	18.8294	47.3028
2492	AGGUAC	48.2	60.2328	50.6838	53.0389	14.3819	71.1853	33.335	39.6341
3309	CUAGCU	62.2	40.7249	56.2749	53.0666	67.6848	91.0167	50.2337	69.6451
2798	GGGACU	47.8	39.3339	72.0752	53.0697	14.6098	48.7378	19.9326	27.7601
786	UCUGAC	51.1	43.1455	65.0176	53.0877	12.4327	34.6434	38.373	28.4831
1498	UCCCUC	48.5	36.8583	73.9089	53.089	45.3331	42.4427	37.2338	41.6698
776	GUAAUU	38.7	65.3521	55.376	53.1427	58.2126	93.8699	50.4429	67.5085
1699	UGGCAC	41.4	67.31	50.8159	53.1753	38.7494	53.2959	27.9126	39.986
2426	GGAAAC	39.7	59.5324	60.4324	53.2216	51.3729	95.7264	39.7224	62.2739
2607	CUCAGC	58.1	35.4414	66.402	53.3145	60.6461	87.8243	15.6745	54.715
2318	CAGCCU	62.4	43.0865	54.4976	53.328	61.6906	91.8201	34.511	62.6739
2554	CAUGCG	63.3	18.6806	78.0825	53.3544	53.5608	92.749	29.2465	58.5188
2841	CACCCU	65.8	28.9448	65.3956	53.3801	61.5091	39.9003	26.3834	42.5976
1233	UCGGUC	60.2	48.9668	51.0047	53.3905	45.6846	57.4894	37.3609	46.845
2222	AGGCGG	36	65.4118	58.7802	53.3973	14.2471	72.8944	28.4631	38.5349
3796	CGGUGU	43.3	47.2828	69.6267	53.4032	13.9805	62.2047	16.0502	30.7452
2156	GCUGCG	32.2	67.3909	60.6265	53.4058	10.4998	70.7014	21.4451	34.2154
3979	CCAAGU	51.9	55.5913	52.9157	53.469	34.1871	97.5333	31.2205	54.3136
3051	GAUAAC	33.7	45.6089	81.1165	53.4751	63.9095	14.9882	17.0171	31.9716
2581	CACCUC	57.9	32.3938	70.3158	53.5366	60.3491	102.798	25.2436	62.7967
2254	GAGGUU	55	50.1948	55.4297	53.5415	14.3338	98.6821	26.2367	46.4175
2386	GACGAU	36.6	45.7577	78.2689	53.5422	29.9809	98.8019	87.5286	72.1038
3758	UGUUGG	62.4	42.633	55.6309	53.5546	8.02634	26.1737	27.683	20.6277
2354	UUCCCC	52.4	62.0635	46.211	53.5582	14.1458	16.1877	21.3695	17.2343
2896	GAUGGU	62.1	58.7005	39.9375	53.5794	29.6326	23.9239	18.2623	23.9396
565	UGCUAU	68.4	44.6044	47.8614	53.6219	77.2027	54.3176	52.2643	61.2615
987	CUCUGU	59.1	39.2544	62.6435	53.666	20.6656	77.1369	19.0711	38.9578
1205	GAAAGG	29.7	62.5046	68.7999	53.6682	35.5059	34.871	35.6948	35.3572
1940	CAUACU	61.1	20.6941	79.3706	53.7216	81.7627	98.1851	23.2107	67.7195
684	CAGACC	63.1	31.2184	66.9091	53.7425	31.9289	103.988	26.2046	54.0404
3429	UACCAC	63.5	35.611	62.1379	53.7496	41.4979	83.6264	78.1491	67.7578
3172	GACACA	50.8	48.2785	62.3043	53.7943	34.814	99.73	60.4932	65.0124
2282	AGGCCA	48.8	62.6211	50.1137	53.8449	15.1443	86.497	31.3205	44.3206
2837	AUUGCU	38.8	56.8761	65.8762	53.8508	41.9477	83.2091	43.6175	56.2581
3379	AGGUAU	48.5	59.4819	53.6098	53.8639	46.8836	52.0051	32.4665	43.7851
2803	GUAGUA	11.7	78.0199	71.8726	53.8642	61.1341	101.489	52.0223	71.5485
478	GGCCAA	54	59.2214	48.4995	53.907	34.2427	68.8455	50.8171	51.3018
1722	GGACAG	55.8	47.5366	58.4474	53.928	6.72708	57.8771	10.9735	25.1926
4038	UACCAG	70.1	36.5638	55.127	53.9303	66.5728	84.5996	43.9058	65.0261
11	GCAGUG	25.6	54.7908	81.4565	53.9491	65.6024	87.8808	56.5036	69.9956
3835	CGUAGU	31.1	48.1673	82.6158	53.961	71.7611	105.156	27.3678	68.095
3898	GGGUAC	31.7	63.8519	66.3891	53.9803	48.5622	108.553	48.2307	68.4487
3247	UGUUGA	50.7	57.0453	54.3028	54.016	27.7521	95.69	33.4957	52.3126
2293	UUUCCC	53.3	60.4584	48.4783	54.0789	56.8245	97.0888	49.9002	67.9378
4023	CAUCCU	53.5	36.5072	72.4297	54.1456	42.8194	90.2199	21.955	51.6648
2982	CUGAGC	70.2	47.2751	44.9863	54.1538	29.6892	90.5596	29.2562	49.835
1922	UUUACC	62.1	36.0577	64.4199	54.1925	95.2654	83.7297	25.9115	68.3022
752	GCCCAC	40.8	52.6905	69.1854	54.2253	26.986	53.2221	31.7568	37.3216
743	GUACGC	27.3	65.9581	69.4759	54.2446	60.9517	93.8869	60.5161	71.7849
2715	ACCCAC	53.1	39.6871	69.9545	54.2472	26.999	76.4338	29.2723	44.235
3318	GUCGUC	29.1	52.9514	80.7649	54.2721	17.1547	38.7242	16.8168	24.2319
2909	AUUACC	58.3	45.0954	59.4872	54.2942	56.7693	70.9507	26.6459	51.4553
186	AAAGCC	60.2	57.7461	44.9826	54.3096	10.6391	44.9947	25.7457	27.1265
2495	GUGCCA	19.7	66.435	76.9415	54.3588	41.0406	35.1188	34.7174	36.9589
3512	GCAUGG	40.4	53.7841	68.9714	54.3852	26.9444	80.8618	53.6862	53.8308
3066	GGUAGA	65.7	42.8369	54.6233	54.3867	43.8435	39.5402	19.6706	34.3515
3501	GCCCUU	31.4	67.037	64.8497	54.4289	18.5283	31.957	20.2457	23.577
707	CAUGAU	38.8	48.9839	75.6484	54.4774	49.7501	69.6964	31.87	50.4388
3254	AUGACC	48.3	54.7025	60.5283	54.5103	44.9222	46.4252	23.0154	38.121
2358	AGUUUC	26.6	47.2428	89.7416	54.5281	70.912	107.462	54.7221	77.6986
2713	CUGUGC	67.7	38.7724	57.3115	54.5947	32.1984	82.587	21.3985	45.3946
3774	GCUGGA	29.9	62.1887	71.7054	54.598	14.9855	40.7486	27.2771	27.6704
2044	GCGUCU	50.2	55.9253	57.734	54.6198	15.955	78.798	43.561	46.1047
451	GAGUAC	29	56.1035	78.9196	54.6744	48.6983	54.5214	26.779	43.3329
791	GGAUGA	43.5	53.8193	66.7316	54.6836	16.4846	101.174	45.5409	54.4
2315	AGUGAG	67.5	38.6395	57.9851	54.7082	43.8711	98.4375	37.5568	59.9551
2490	CGUUGU	24.1	71.3087	68.7532	54.7206	13.6093	93.5037	26.7972	44.6368
152	GCUUUG	40.3	66.1314	57.774	54.7352	42.7813	72.1274	24.5583	46.489
3724	GGCCCA	49.5	64.152	50.6479	54.7666	41.356	26.8017	26.8545	31.6707
365	CUGUGU	62	48.5587	53.8152	54.7913	12.6529	70.3392	20.4327	34.475
182	CAUAAC	55.8	36.3046	72.3228	54.8091	56.7821	110.188	27.27	64.7468
2375	GCUAUU	49.9	49.9922	64.8679	54.92	85.027	81.8847	47.5952	71.5023
1235	UGUGAG	55	54.1582	55.7412	54.9665	11.4071	52.744	15.875	26.6754
2141	GCGUGU	46.3	67.2988	51.4228	55.0072	20.9573	86.8904	41.6874	49.8451
794	AAUUAU	50.4	55.7205	58.9026	55.0077	82.2391	95.1371	60.5533	79.3099
1377	AACUUC	34.4	54.6723	76.0071	55.0265	86.5546	85.8804	36.3314	69.5888
3816	UCUGCU	63.1	72.222	29.8119	55.0446	50.3684	9.8897	7.95248	22.7369
4009	UAGAGG	51.7	51.0365	62.5399	55.0922	45.2864	71.2589	25.5476	47.3643
149	GAGUUC	33.5	69.1717	62.6101	55.0939	22.9346	70.6937	19.9242	37.8508
3746	GCUGAU	47.7	69.193	48.3895	55.0942	8.39614	13.9228	14.028	12.1156
623	AAAGCU	47.3	51.1131	66.9063	55.1065	61.053	70.8138	31.1819	54.3496
588	GGCACG	52.9	35.8999	76.5761	55.1253	24.8119	69.8114	17.016	37.2131
2345	UACUUC	63.5	55.7182	46.1794	55.1326	50.3211	63.1687	51.3989	54.9629
1576	ACAACU	36.4	66.1333	62.931	55.1548	51.9219	13.495	38.8698	34.7622
2702	UCUAGU	60.2	49.3632	56.0683	55.2105	21.8342	68.1023	36.1969	42.0445
2851	CUCACC	70.1	27.1404	68.424	55.2215	29.6523	98.5875	18.3814	48.8737
2204	GGAUGU	14.5	60.2059	91.0002	55.2354	18.9834	40.9139	45.8029	35.2334
1470	UAAGGU	62.2	36.5119	67.0513	55.2544	21.5312	76.2832	28.6132	42.1425
2886	ACUUUC	48.3	55.2214	62.2505	55.2573	81.3924	91.0157	45.4317	72.6133
1570	GCAAUC	50.2	59.6143	55.9871	55.2671	51.4619	75.5334	52.1728	59.7227
803	CGCAGG	68.5	52.5273	44.8207	55.2827	29.9044	84.5936	31.2333	48.5771
3671	CGGGAC	64.4	47.5883	53.9241	55.3041	21.9651	75.2419	34.5919	43.933
3215	GGCGAA	38.3	34.3684	93.2493	55.3059	41.8569	94.9575	19.798	52.2041
2455	CCACGG	63.4	51.6676	50.8651	55.3109	36.0642	95.8391	38.4751	56.7928
2825	GGCAAC	50.2	54.2621	61.5072	55.3231	22.2332	27.2482	35.9775	28.4863
1473	GGCAUA	32.7	49.6771	83.6889	55.3553	42.7836	99.955	27.4823	56.7403
3668	CGUCGG	51	56.8784	58.236	55.3715	60.4508	67.3732	45.1453	57.6564
2387	AACUGU	25.2	57.8922	83.4699	55.5207	16.539	52.8036	19.2384	29.527
2859	GCCUAU	59.9	57.9799	48.7328	55.5376	27.4364	86.4617	40.17	51.356
2292	AGUAUU	38.2	46.6955	81.783	55.5595	63.789	102.423	62.6273	76.2797
1491	UGGUAU	49.9	59.7648	57.2803	55.6484	89.2843	105.065	50.0938	81.4811
1367	UGGGAC	47.1	64.4224	55.468	55.6635	19.5081	59.8735	31.5448	36.9755
3975	UGUUCU	58.5	69.1998	39.3773	55.6924	23.3661	95.0009	23.1563	47.1744
1872	GGUCAC	78.2	39.5076	49.4768	55.7281	55.8674	46.8678	11.4761	38.0704
129	GUGAAU	52.2	47.2519	67.7672	55.7397	29.7716	94.8689	40.9773	55.206
3605	GACCGC	44.6	56.1187	66.575	55.7645	4.84596	54.632	31.9892	30.4891
3376	CUUUCU	46.1	59.3074	61.9444	55.784	80.2236	90.8954	43.7831	71.634
2525	CGGGAU	52.8	54.9462	59.7332	55.8265	23.7379	52.7621	18.2316	31.5772
2898	GUGGUU	60.5	47.473	59.8069	55.9266	64.4589	21.3927	40.4798	42.1105
2988	AGAUGG	52.5	56.3216	58.968	55.9299	81.7507	104.721	42.6633	76.3785
3003	ACCAUC	45.4	48.8981	73.5687	55.9556	16.7019	60.103	39.7858	38.8636
176	CCUUCU	41	70.1459	56.8124	55.9861	78.9587	100.872	29.1104	69.6472
647	GACUUU	57	47.7894	63.1905	55.9933	94.6209	78.6383	32.1924	68.4839
1908	CGCGAC	19.4	69.1278	79.5329	56.0202	51.3655	64.1229	38.946	51.4781
298	GGCUUU	38.4	63.7872	65.9181	56.0351	24.1825	89.4464	43.8821	52.5037
1928	GGACGA	53.2	57.6214	57.3145	56.0453	24.2874	105.491	34.7167	54.8318
737	GCAUAC	53.8	48.1728	66.1789	56.0506	79.9709	96.9725	25.6745	67.5393
1224	GUAGGA	24.6	59.9311	83.6667	56.0659	32.9092	112.622	39.8605	61.7971
2384	CACUAU	72.4	27.2211	68.5811	56.0674	75.9152	94.5443	35.1917	68.5504
3349	AGUUCA	41	48.8166	78.5097	56.1088	26.9009	104.16	34.4064	55.1558
1608	UCGUGG	50.1	49.6815	68.6125	56.1313	45.968	96.7578	44.1243	62.2834
3920	AGGGCG	43.5	51.0214	73.8985	56.14	30.9114	81.9133	30.1961	47.6736
3814	UAAGCU	73.9	59.0902	35.4491	56.1464	41.1188	59.954	35.9683	45.6804
2514	CAUGUU	63.4	45.5854	59.4557	56.147	28.1313	106.384	54.4499	62.9884
205	AUGUGU	54.4	54.6494	59.4444	56.1646	61.8466	35.09	15.2576	37.3981
2506	UGUACU	60.9	46.9085	60.6947	56.1677	41.4194	68.5205	45.7797	51.9065
4004	CAUCAG	24.8	59.8148	83.8903	56.1684	53.1131	103.25	41.5105	65.9578
2031	ACAGUC	35.1	74.5633	58.8525	56.1719	12.5288	48.3972	26.5159	29.1473
2786	GGUUAG	30.4	48.6483	89.4911	56.1798	44.5753	78.5416	39.8095	54.3088
2245	ACAGCU	52.5	58.981	57.1113	56.1974	14.6012	25.0919	23.8819	21.1917
1605	GACUCA	47.7	62.4961	58.4837	56.2266	17.9843	56.0544	15.2195	29.7527
2723	CACGCC	65.3	20.2308	83.2048	56.2452	29.406	92.001	12.6312	44.6794
2024	AGGGCA	36.9	58.3508	73.5147	56.2552	29.5814	100.843	38.6567	56.3604
742	CAGAAC	30.4	63.6221	74.7446	56.2556	42.8584	103.263	51.9223	66.0146
301	GUGCGC	61.6	50.8759	56.3547	56.2769	63.743	97.3546	16.9797	59.3591
4069	GUCAGU	57.9	38.0121	72.9324	56.2815	35.0251	52.0623	6.85199	31.3131
2088	UUUUGC	61.8	30.4502	76.629	56.293	117.938	94.1209	24.3552	78.8047
3715	UGGUGC	68.7	49.6564	50.5499	56.3021	20.2344	29.7169	43.7761	31.2425
966	UACCCA	50.5	63.2546	55.2563	56.337	40.8178	84.8077	44.9305	56.852
759	AGUGCC	57.1	48.1348	63.9369	56.3906	39.8677	76.8137	27.3429	48.0081
1274	UCGGCU	50.7	52.8448	65.671	56.4053	62.979	96.8591	42.09	67.3094
2534	ACGUAC	30.6	66.6722	72.0057	56.426	95.5998	95.3548	62.4061	84.4535
3077	UCUACU	67	40.1945	62.0851	56.4265	37.2056	31.1072	26.3492	31.554
1903	CAAUGG	44.6	50.949	73.7701	56.4397	25.09	91.3216	54.8793	57.097
425	AGCCAU	58.6	40.716	70.0242	56.4467	28.2079	87.6877	45.5829	53.8262
2637	CAAGAC	49	59.4869	60.866	56.451	15.349	20.0812	38.6545	24.6949
2868	AGAGCU	53	48.657	67.8071	56.4881	31.1038	72.2357	38.4289	47.2561
2545	GCUUCU	23.7	81.6607	64.158	56.5062	32.7711	57.5255	10.4888	33.5951
3967	ACUUCU	38	61.0587	70.4894	56.516	56.7752	85.268	33.0592	58.3675
3310	GUUUCG	48.6	50.8996	70.088	56.5292	78.1554	95.3176	56.0038	76.4922
2903	UCACAU	78.2	29.52	62.0551	56.5917	68.3464	89.831	38.236	65.4711
2036	UUCAGC	69.8	30.1813	69.9126	56.6313	94.657	85.5375	11.5832	63.9259
2538	GCCAUG	67.6	52.3388	49.9555	56.6314	39.5638	106.804	43.5677	63.312
3769	UCAGUU	69.9	46.6201	53.4082	56.6428	24.1017	50.1855	26.3842	33.5571
2010	CACAGU	85.2	24.2127	60.5531	56.6552	35.5804	91.3543	21.6104	49.515
583	AUAACC	27.6	63.0192	79.5022	56.7071	12.9917	32.3238	39.5326	28.2827
2788	GGACCU	49.5	50.9321	69.6962	56.7094	24.8526	48.1845	27.4527	33.4966
1791	UACCUC	70.2	52.6265	47.3936	56.74	34.563	32.7158	29.9899	32.4229
2869	CAUCCA	26.1	47.7479	96.4179	56.7553	57.6166	104.131	39.0754	66.941
1624	UAUGAU	58.3	60.7342	51.2608	56.765	55.6424	96.5467	46.8024	66.3305
908	UCUGUC	65.4	41.3736	63.5233	56.7656	26.1945	44.0935	22.0233	30.7704
835	CGCUUC	50.1	59.9519	60.2692	56.7737	29.6782	106.216	28.2199	54.7046
3777	GAUAUU	47	56.3754	67.0453	56.8069	54.6122	63.1837	23.2096	47.0018
3482	GGACUG	50.3	58.2854	61.9094	56.8316	17.777	53.2117	25.007	31.9986
2026	CGUAGG	37.7	62.144	70.6516	56.8319	57.0557	98.7327	46.7057	67.498
2656	UAUUAC	66.6	56.0222	47.9139	56.8454	62.4329	44.1729	17.4003	41.3354
802	AUCAUC	56.4	36.8668	77.2902	56.8523	62.5325	20.0454	29.2704	37.2827
3385	GAGUAU	24	64.9328	81.6475	56.8601	31.7456	65.3726	48.1974	48.4385
1717	AUCUCU	56.8	37.6883	76.1112	56.8665	39.9649	44.0243	21.2678	35.0856
1382	GAGCUU	69.6	57.9472	43.0737	56.8736	13.4382	35.6886	11.2028	20.1099
538	UGUGCC	48.6	52.4343	69.6189	56.8844	82.3947	67.088	48.476	65.9862
2372	GCUGGU	37.3	74.0132	59.3642	56.8924	37.5213	50.8768	15.0315	34.4765
325	GGACAU	64.3	54.0623	52.4659	56.9427	15.4138	94.0571	23.2788	44.2499
2096	GCAUGU	58.6	63.9074	48.4192	56.9755	20.6066	69.659	15.4447	35.2368
887	ACCUUC	38.1	55.1095	77.7644	56.9913	40.7426	76.1355	38.6497	51.8426
986	CGCACU	63.5	36.4177	71.0564	56.9914	18.9723	43.2129	9.71209	23.9657
1615	ACGUUC	34.4	58.9029	77.6845	56.9958	32.8871	100.837	60.0819	64.6019
1773	UGCUAA	59	24.3083	87.7131	57.0071	106.853	66.6025	51.9298	75.1284
1767	CAGAUC	45.7	38.1716	87.2853	57.0523	28.2778	89.442	37.3456	51.6885
2018	CUUGGU	48.7	47.4446	75.0261	57.0569	24.13	98.6023	32.6699	51.8007
637	UGUACC	62.6	49.7498	58.923	57.0909	24.677	40.5344	32.9425	32.718
2891	GCCUUG	45.2	63.3452	62.7811	57.1087	41.9887	103.437	72.4433	72.6231
2978	GACCUC	81	38.7433	51.5982	57.1138	10.5848	16.2577	19.6685	15.5036
613	GGAAUG	45.5	55.1134	70.7525	57.122	15.7758	96.5364	42.9331	51.7485
3693	GCCACG	64.7	45.2443	61.5322	57.1588	56.0162	103.137	30.9303	63.361
2434	CCGAUC	66.9	46.5135	58.1691	57.1942	48.1709	97.0377	38.8245	61.3444
1833	GGGAUA	38.8	53.6036	79.3699	57.2578	41.875	90.3575	29.0985	53.777
1426	AGACGC	52.1	50.8065	68.877	57.2612	20.1544	56.676	36.9646	37.9317
1073	GCGACU	33.3	63.3758	75.128	57.2679	44.294	14.7777	25.2405	28.1041
1780	GAGUCU	50.7	53.6428	67.5579	57.3002	16.1769	72.6008	24.5626	37.7801
1790	AUCCUU	24.8	60.4524	86.8348	57.3624	90.4208	86.6167	65.8798	80.9725
95	UUUCCU	65.8	53.417	52.8848	57.3672	84.7227	72.67	13.4385	56.9437
591	AUGGCC	83.6	52.4104	36.1047	57.3717	11.9134	35.4292	29.8507	25.7311
2333	ACUACU	43.7	66.4702	62.0063	57.3922	49.8129	81.6682	60.1927	63.8913
2675	UUUGAC	50.2	61.074	60.9456	57.4066	77.2459	86.3773	44.1405	69.2545
2614	CCACGC	75.6	56.027	40.8121	57.4797	21.2693	88.6412	21.2551	43.7219
2468	GAUUGU	36.6	60.6018	75.4195	57.5404	96.4975	98.26	70.8254	88.5277
482	ACAGGG	49.1	58.0125	65.5451	57.5525	13.9645	25.7782	48.386	29.3762
2810	CGCUGC	30.8	68.8036	73.1032	57.569	9.85477	27.9818	11.5355	16.4574
2918	GUAGUG	11.4	68.1464	93.1691	57.5718	78.4976	106.729	42.2419	75.823
3136	GAGUUG	45.8	63.3018	63.622	57.5746	22.5411	98.9162	39.0332	53.4968
2824	AGUAAU	29.7	45.7181	97.3788	57.599	52.6862	97.9521	26.9932	59.2105
1021	ACUAUC	41.4	67.9399	63.6198	57.6532	51.6047	78.2129	63.7997	64.5391
3004	CGUCGU	45.5	59.7168	67.7494	57.6554	50.803	74.4717	37.5283	54.2676
1831	UGCAGC	70.5	54.8605	47.6349	57.6651	33.6036	11.1844	12.2376	19.0085
3190	AGAACU	25.1	64.6338	83.3281	57.6873	79.6485	96.5334	28.3446	68.1755
2431	AGUGUG	55.8	56.0383	61.3405	57.7263	57.851	98.756	25.0464	60.5511
3627	GUUAGU	47.6	57.3549	68.2377	57.7309	62.4573	20.4663	18.2122	33.712
197	AGCUGU	33.6	72.5902	67.0134	57.7345	15.1897	61.3442	37.1703	37.9014
2838	CGCUCU	47.5	61.237	64.6553	57.7974	75.2286	69.4846	18.2024	54.3052
3792	AAAACC	63.7	38.269	71.5653	57.8448	34.0612	51.6987	36.9152	40.8917
3939	GUGUUG	26	81.366	66.1925	57.8528	30.4982	87.6444	32.6645	50.269
3235	AGCGAC	24.3	63.371	86.0238	57.8983	60.7702	79.7189	42.2691	60.9194
3500	UGCUAG	69.7	41.2846	62.7175	57.9007	86.1754	98.0524	62.882	82.3699
2527	GAUCAA	51.6	50.8849	71.2489	57.9113	37.7547	97.7106	55.4715	63.6456
3107	GAUAGA	59.2	50.705	63.8734	57.9261	50.3811	70.6271	17.9449	46.3177
3656	CCGGCA	56	61.7512	56.1136	57.9549	89.0001	97.0048	36.2128	74.0726
1641	AGAAGG	44.6	59.1881	70.1074	57.9652	94.3812	97.4766	57.3069	83.0549
2717	CCGGCG	51.4	51.4568	71.1563	58.0044	59.0503	99.8664	15.5464	58.1544
424	CUCCCC	57.6	50.2525	66.2564	58.0363	24.5597	73.2712	37.1659	44.9989
1065	CGGUAC	60.9	57.7538	55.5659	58.0732	16.7006	71.0577	36.6969	41.4851
2104	UUCCGC	69.5	55.2081	49.6414	58.1165	41.4547	77.4648	17.5589	45.4928
137	CGAGUC	53.4	61.1784	59.9196	58.166	60.2008	95.1086	25.9416	60.417
2653	UUAACC	71.4	50.1436	53.1858	58.2431	74.4275	86.6905	34.423	65.1803
732	GCUCUG	59.7	70.4472	44.6415	58.2629	21.9337	80.4488	27.7493	43.3773
1962	CCGCGC	59.3	55.6823	59.8995	58.294	35.0769	94.5769	25.9124	51.8554
1450	UCCGCU	59.3	46.823	69.0036	58.3755	73.184	88.8334	32.3239	64.7804
2033	GAGCAC	69.2	50.7366	55.2619	58.3995	8.50754	14.7778	9.13589	10.8071
1269	CACAGG	78.1	16.3615	80.7702	58.4105	38.1474	37.1539	11.5671	28.9562
2453	UGCUCU	65.4	53.1372	56.7207	58.4193	21.4062	43.0734	43.9075	36.129
2213	CUUGCU	53.8	46.8666	74.6379	58.4348	71.9335	97.7744	17.9341	62.5473
2060	GCAAUU	54	63.6425	57.7315	58.458	56.5529	78.417	46.3388	60.4362
2202	GCCUUA	54.9	62.6276	57.8703	58.466	42.9179	106.006	82.9099	77.2779
1042	CUCGUC	37.8	58.692	79.3516	58.6146	40.8147	101.052	33.9683	58.6116
281	GUCGGC	32.8	60.019	83.3504	58.7231	19.3126	88.2358	20.1235	42.5573
1115	UCUCGC	67.3	47.6878	61.3196	58.7691	50.4518	70.1332	19.9059	46.8303
3577	CCUCCU	62.3	61.9036	52.1247	58.7761	51.7959	89.1986	19.4116	53.4687
1745	UCCGGU	65.3	70.2252	40.848	58.7911	21.1299	67.1671	34.1597	40.8189
2011	ACCACU	52.7	40.815	82.8744	58.7965	7.26452	88.9068	45.6467	47.2727
596	ACGCCC	48.2	66.0285	62.2291	58.8192	31.3756	57.8872	35.027	41.4299
955	AUGAGC	75.5	38.7244	62.2577	58.8273	21.7374	26.4436	25.9	24.6937
926	GCACCA	59.6	52.0013	65.0111	58.8708	50.1969	87.2699	27.3797	54.9488
2182	UCCAAC	36.7	55.9037	84.0346	58.8794	70.1193	99.4281	61.613	77.0534
1079	GUCGGU	64.9	46.3557	65.3986	58.8848	35.3004	37.5513	22.0091	31.6203
59	GUGCUC	66.9	51.6702	58.0864	58.8855	38.7663	80.657	34.0987	51.174
1118	UAUAGG	63.1	48.0093	65.5777	58.8957	56.9285	55.6657	41.3871	51.3271
2188	AGCGCC	53.7	56.8663	66.2471	58.9378	54.0867	99.8314	64.3271	72.7484
1095	UGAAUC	55.8	54.582	66.4909	58.9577	27.9251	28.805	64.3164	40.3488
290	UGGGAU	60.8	53.7522	62.4434	58.9986	20.8478	11.2598	24.7831	18.9635
585	UCCUCU	60.6	53.1691	63.3214	59.0302	44.4786	71.856	30.1858	48.8401
3097	CCUAGU	53.5	51.5198	72.1758	59.0652	40.134	32.2619	29.2691	33.8883
2544	CCUCGC	39.2	74.6167	63.48	59.0989	34.7807	81.5589	20.3213	45.5536
3074	AGCUAC	40.3	70.3735	66.7247	59.1327	24.4584	86.978	42.8579	51.4314
1006	UAUGUU	51.4	54.9736	71.084	59.1526	33.9366	62.7751	34.3975	43.7031
303	GGUAUU	53.9	63.4174	60.1449	59.1541	73.9013	96.0415	44.6693	71.5374
2109	CACGAG	70.9	32.4188	74.2022	59.1737	72.8416	107.526	36.8742	72.4139
2302	AGGCGU	45.8	61.9708	69.7979	59.1896	12.8847	84.9321	37.0112	44.9427
2443	CGCGCU	46.1	47.8906	83.7024	59.231	57.5198	89.3746	23.6899	56.8614
2747	UGAGCC	71.9	54.5883	51.2072	59.2318	23.7444	22.593	35.8909	27.4094
2864	CGCAGU	55	68.241	54.5089	59.25	53.2134	79.7261	13.9639	48.9678
1409	CGUGAU	37.5	68.0546	72.2559	59.2702	45.7619	96.8398	44.7933	62.465
3642	CACAGA	87.7	17.356	72.7705	59.2755	48.21	106.534	12.8339	55.8594
3276	CACUAG	77.5	32.4759	67.9221	59.2993	69.5071	100.906	32.3376	67.5835
733	UUCACU	82.7	29.379	65.8482	59.3091	86.4944	81.1898	17.1703	61.6182
2986	UGCCGC	63.4	61.5796	53.0353	59.3383	14.4068	7.6873	22.9644	15.0195
2422	GCGGAA	56.6	54.5724	66.9545	59.3756	52.3155	97.3348	40.4907	63.3803
3873	UAGUGG	64.1	63.3928	50.6417	59.3782	56.1022	49.7318	35.9318	47.2553
2862	CAGAGU	55	54.7291	68.5049	59.4113	29.3928	98.2319	31.7515	53.1254
2834	UAUUCU	66.5	53.3483	58.3922	59.4135	31.3341	75.3352	14.9026	40.524
1602	AGCGUC	41.9	59.0214	77.3783	59.4333	33.5512	88.6298	56.4537	59.5449
2503	UGGCCC	68.6	59.1279	50.5766	59.4348	37.4891	16.3419	51.4265	35.0859
836	ACUGGU	41	72.3616	65.0727	59.4781	36.4709	81.2141	69.6924	62.4591
2516	GGCCCG	45	47.2912	86.1755	59.4889	34.2597	63.2502	20.3443	39.2847
490	AUGGGU	48.3	46.6143	83.5682	59.4941	26.9701	75.8549	38.8917	47.2389
4021	UGGAGA	67.8	60.5003	50.2009	59.5004	33.0816	55.0923	50.5493	46.241
3726	UGUCCU	80.5	41.8314	56.1868	59.506	31.1436	42.2786	33.3902	35.6042
3338	AGUCAG	33.9	63.2946	81.3318	59.5088	26.3702	88.7546	42.8956	52.6735
640	AUUUCC	42.4	51.4696	84.8157	59.5618	34.4827	12.971	18.5979	22.0172
498	GAACCC	65.7	64.4322	48.6633	59.5985	28.5355	73.6562	34.5625	45.5847
1237	UGUCAC	76.6	65.9855	36.2107	59.5987	42.8853	56.2926	52.5357	50.5712
2094	CCGAGG	62.4	50.4646	66.0445	59.6364	78.5379	92.451	38.7166	69.9018
395	GUUUUC	17.1	81.0647	80.9135	59.6927	84.688	90.8834	60.2453	78.6055
2115	CAUCAC	58.3	33.9998	86.7789	59.6929	71.5697	73.8327	50.5448	65.3157
1244	UCCUGG	53.3	48.9657	76.895	59.7202	46.6035	24.4464	21.5841	30.878
412	CUCUCU	61.2	38.5894	79.4228	59.7374	37.2582	78.8571	24.16	46.7585
1910	CAAGUC	55.6	55.6537	67.9892	59.7476	20.5651	61.8906	29.5561	37.3373
1255	CUCACU	73.2	28.9088	77.171	59.7599	65.5281	100.177	29.0447	64.9167
408	CCCUUG	75.5	42.9797	60.8025	59.7607	68.2264	93.7102	56.3349	72.7571
3177	UGCUGC	62.4	61.7491	55.2664	59.8052	6.65822	39.1866	20.7021	22.1823
4026	CACCAC	59.5	54.044	65.8901	59.8114	15.6242	88.0628	25.5382	43.0751
2004	UUGGGC	73.7	46.3955	59.3413	59.8123	34.3808	78.0975	21.6175	44.6986
3987	AUGUGG	49.4	60.6003	69.4868	59.829	91.9492	98.535	26.4443	72.3095
1969	CGCCGG	54.3	72.201	53.0794	59.8601	51.6625	91.9751	30.9072	58.1816
729	GGAACU	59.9	48.8517	70.9239	59.8919	24.053	35.2419	30.8153	30.0367
2773	CUGGAU	52.6	61.2197	65.8826	59.9008	17.1336	80.1207	32.1679	43.1407
1696	GGAUAG	56.8	45.7552	77.4142	59.9898	24.5391	93.2497	28.6358	48.8082
1568	CCAAGA	73.8	51.4385	54.8086	60.0157	36.7619	88.4398	51.9969	59.0662
2159	AGCCCA	67.4	40.9447	71.7626	60.0358	15.6438	31.1944	52.8475	33.2286
2442	UGUCGC	48.1	62.3175	69.812	60.0765	41.7779	30.4476	37.4087	36.5447
1591	CCCCCU	52.8	62.1891	65.4956	60.1616	32.0855	92.419	40.201	54.9018
169	GUACUC	27.8	87.9128	64.7919	60.1682	44.416	87.4935	45.6491	59.1862
951	GUCCAU	54.5	49.6087	76.4435	60.1841	21.088	57.7215	11.5491	30.1195
3516	GCAAGG	56.7	64.219	59.7633	60.2274	19.2009	55.003	37.2943	37.166
1408	AGGCUG	33.6	71.3863	75.7268	60.2377	13.0815	114.427	38.3734	55.2939
911	UGAUCC	72.3	60.327	48.0925	60.2399	29.4519	64.7968	38.904	44.3842
1534	GCCGGA	75.3	45.0744	60.4089	60.2611	18.9792	80.4434	48.7195	49.3807
2813	GCGCUU	31.3	28.0978	121.573	60.3237	54.9564	81.7088	27.1094	54.5916
1798	UAGCAC	59.7	55.109	66.1759	60.3283	13.1351	42.997	30.7088	28.947
1778	UGAACU	60.2	61.1194	59.6925	60.3373	44.4522	37.5006	50.4201	44.1243
893	AUAGCU	64.6	43.6245	72.8768	60.3671	49.5382	83.0846	35.4653	56.0294
1535	GCACGC	80.5	50.6783	49.9261	60.3681	92.0637	98.5756	30.7365	73.7919
456	CCGACU	71.2	58.4775	51.4971	60.3916	68.2954	99.2906	41.268	69.618
723	GAGGCG	45.8	64.9096	70.5765	60.4287	5.03029	31.6855	17.367	18.0276
2555	CGUGGA	39.2	74.8532	67.2617	60.4383	48.5539	97.041	46.9544	64.1831
1650	GCUUAG	26.9	92.8229	61.6823	60.4684	54.6365	82.0329	56.136	64.2685
2164	CGGAGA	66.9	59.6297	55.0273	60.519	60.9656	98.4076	63.1857	74.1863
1716	AGACGG	75.1	51.9081	54.6207	60.5429	78.8184	107.705	31.6588	72.7272
1529	UGCAGU	69.5	58.8594	53.273	60.5441	95.4989	58.4426	21.6205	58.5207
2360	CACGAC	85	22.042	74.6493	60.5638	59.4186	100.888	27.1424	62.4828
1493	UGGACA	66.8	61.2577	53.6649	60.5742	33.6254	69.3856	30.5875	44.5328
3578	ACAUGG	62.5	45.18	74.0832	60.5877	35.2226	62.7439	41.0888	46.3517
1236	CAGAGG	59.3	40.6726	81.8233	60.5987	21.9817	97.578	29.9323	49.8307
2457	GUAGAU	28	83.2458	70.5897	60.6118	17.0907	61.0809	38.1082	38.76
2418	CAUCAU	42.1	51.7166	88.1154	60.644	45.3124	90.3623	50.1821	61.9523
3954	CGCGUC	61.7	56.8473	63.4098	60.6524	34.3888	89.6824	47.9701	57.3471
2752	GAUUUG	49.3	63.2704	69.4331	60.6678	58.2191	81.0976	31.5564	56.9577
2326	AUCCAC	73	43.8043	65.2129	60.6724	92.6984	96.0402	39.2506	75.9964
3747	GGCAAU	51.8	65.4343	64.7879	60.674	18.1479	73.7114	18.9254	36.9282
336	GCAAAU	45.6	60.9042	75.5223	60.6755	77.5205	83.6312	55.4584	72.2034
2549	UGCCAG	69.3	37.5633	75.1723	60.6785	51.8679	70.463	50.6912	57.6741
100	AGCACU	47.3	51.722	83.0758	60.6992	13.3641	48.1604	26.7511	29.4252
2357	AAAGGU	64.7	60.9344	56.4827	60.7057	38.7013	83.23	57.6083	59.8465
3531	UGCCUC	73.5	56.28	52.3822	60.7207	15.7715	31.3603	50.8838	32.6718
3996	UCUAUC	67.2	48.3921	66.6112	60.7344	52.9756	90.312	41.9557	61.7477
183	GUGUAG	57.5	55.2568	69.4491	60.7353	18.5857	45.7219	46.3432	36.8836
1179	UACGGU	73.7	46.7072	61.8304	60.7459	100.781	103.516	38.0808	80.7927
3593	UAAUGG	77.3	58.1426	46.8103	60.751	16.2215	66.5014	44.9482	42.557
584	GGGAAU	57.3	56.9007	68.0839	60.7615	42.3706	91.4362	46.2631	60.0233
2789	CAGAGC	67.8	50.651	63.9054	60.7854	59.6109	43.9158	31.7029	45.0765
3076	ACUAUU	52.6	60.0695	69.6882	60.7859	71.336	93.877	67.5914	77.6015
3556	GAUAGG	50.3	51.6345	80.4238	60.7861	48.7069	7.09382	23.3426	26.3811
3273	AAGUUC	52.7	58.5931	71.124	60.8057	19.1523	99.6726	57.5407	58.7885
2628	CACUUU	64.8	37.3029	80.4135	60.8388	88.4846	100.439	36.7576	75.2271
1011	GUUUGU	40.1	56.6882	85.7535	60.8472	83.7377	52.5166	10.5547	48.9363
618	GAGAAC	72	38.5647	72.0281	60.8643	44.5701	81.5261	28.5708	51.5556
252	GAGGUG	63	56.4205	63.2999	60.9068	5.93962	96.1791	27.6353	43.2514
3529	GAUCUG	57.4	51.3157	74.0345	60.9167	48.6801	76.0511	49.0656	57.9323
2017	CAUUUG	53.3	55.8878	73.6053	60.931	65.3293	102.288	37.6903	68.4359
2117	GCGCUG	52.6	64.9396	65.4325	60.9907	56.8959	94.837	47.2417	66.3249
45	ACCUGG	51.7	65.5947	65.6871	60.9939	56.9382	77.5083	38.8686	57.7717
3070	GCUUCA	27	80.6521	75.383	61.0117	55.3899	77.8311	26.8203	53.3471
1351	CCGUAC	54.3	56.5043	72.3477	61.0507	94.4053	100.381	56.378	83.7213
3151	GCUUCG	36	69.6666	77.5785	61.0817	44.4666	63.4686	23.1845	43.7066
2081	GUUAGG	41.3	60.2118	81.7602	61.0907	23.8066	32.0344	38.2119	31.351
3720	AUGUAC	54.5	46.2323	82.5883	61.1069	63.285	55.3012	12.1083	43.5648
2548	AGGUGU	54.1	59.4849	69.7504	61.1118	9.32055	82.4678	35.1286	42.3057
552	GCUCUC	71.5	47.132	64.7324	61.1215	31.9157	23.8073	14.0139	23.2456
2154	ACAAGU	45	63.8264	74.5533	61.1266	17.4819	59.906	50.7274	42.7051
3868	CCCGGU	61.9	72.0176	49.4655	61.1277	40.7225	101.882	42.0299	61.5449
1839	UGUUAU	71.7	63.8667	47.8586	61.1418	50.6284	92.9021	26.6197	56.7167
2091	UGCACU	59.7	53.1014	70.702	61.1678	101.993	39.6254	20.3055	53.9747
1105	GCUCAC	60.1	65.5401	57.9338	61.1913	84.6031	85.4458	51.8213	73.9568
1497	GCGUGG	50	49.1587	84.4856	61.2148	29.0909	86.546	36.7603	50.7991
1752	AUUGGC	60.5	53.3956	69.7643	61.2199	33.9607	9.72966	9.91871	17.8697
3294	UAAUGC	57.3	55.0652	71.302	61.2224	83.418	30.4663	14.9154	42.9332
3706	GCAUUC	59.8	63.9405	59.9297	61.2234	83.3825	91.2728	85.3805	86.6786
1557	GUUGUA	57.1	58.034	68.5691	61.2344	35.3856	99.6768	58.5223	64.5282
3657	GUGAUA	63.1	54.4828	66.1495	61.2441	64.961	102.77	58.9967	75.576
4033	UGGCUC	72.3	44.1424	67.3011	61.2479	88.4506	70.6564	26.2989	61.8019
384	GUCCUG	59.1	73.0227	51.6574	61.26	11.3083	50.4908	23.0012	28.2668
3698	CAGUGC	73.9	38.7242	71.1656	61.2633	83.5799	92.9787	32.6096	69.7227
3339	UACGAC	69.8	56.5055	57.5089	61.2715	85.9428	107.163	38.4244	77.1768
401	UAUUUC	56.3	63.055	64.5137	61.2896	23.5809	51.5531	34.953	36.6956
1784	CUGUUC	62.5	56.1878	65.2116	61.2998	34.6375	89.5424	34.7799	52.9866
675	CUUUUC	28.7	67.5305	87.7612	61.3306	87.6798	96.9733	54.8017	79.8183
2100	UCUCAC	65.9	52.0831	66.028	61.337	33.5811	92.6014	25.1996	50.4607
1915	CUUAGC	50.3	59.4535	74.2777	61.3437	46.9804	91.0264	36.7601	58.2556
3745	GCGAGG	53.3	58.6676	72.0941	61.3539	59.4329	84.4299	20.789	54.884
382	UCUAGG	82.3	39.6574	62.1252	61.3608	93.0583	77.3521	35.0423	68.4842
282	GACGAA	22.6	63.408	98.1879	61.3986	52.6389	99.7461	108.879	87.0881
132	UAAUGU	69.5	36.5762	78.3069	61.461	34.4951	72.5105	31.4533	46.153
2632	ACACAC	45.4	61.9418	77.1193	61.487	19.6136	98.5202	44.4756	54.2031
2938	CUUCGC	57	62.9701	64.5025	61.4909	49.4944	84.8561	18.1633	50.8379
2935	CCAGAU	62.3	62.5944	59.5979	61.4974	30.4323	100.514	42.0547	57.6669
3940	UCAACU	39.6	70.8977	74.0419	61.5132	21.9075	24.7722	39.9471	28.8756
2759	AUGGGG	57.7	58.2663	68.6018	61.5227	75.9463	108.003	55.8606	79.9367
2232	AGACCC	55	50.8607	78.7427	61.5345	31.3408	76.572	12.4161	40.1096
3609	GCCAAG	74.5	46.3319	63.9106	61.5808	29.0149	92.3672	43.622	55.0014
3993	GAUGCG	51.9	54.2416	78.6943	61.612	26.9801	27.5477	11.3081	21.9453
3523	UUGCCU	72.7	55.1111	57.03	61.6137	30.0004	39.3499	12.9415	27.4306
2907	AGAUUC	46.3	67.3112	71.3864	61.6659	61.1472	105.256	54.7008	73.7012
3150	ACACAG	62	55.8741	67.1421	61.6721	35.1122	94.6113	47.0898	58.9377
1384	CCCCGG	60.6	65.4573	58.9636	61.6736	78.4823	92.8995	75.6035	82.3285
3164	GAUGUA	18.6	69.899	96.5556	61.6849	42.9155	102.309	61.6762	68.967
4037	GUUGAG	46.7	79.1309	59.2466	61.6925	23.2502	70.3455	61.8029	51.7995
3533	GAUCGU	54.4	56.0102	74.6858	61.6987	29.9551	42.9146	22.4631	31.7776
736	CCGGAU	64.6	68.3925	52.1373	61.7099	70.4266	98.6351	38.6117	69.2245
769	CGAGGG	48.4	71.2107	65.5496	61.7201	25.2438	83.6512	28.4809	45.792
500	ACCCAG	51.7	71.387	62.2985	61.7951	24.6285	86.7846	55.942	55.785
878	AACAGU	40.7	63.7053	81.0034	61.8029	57.1001	93.5176	38.7854	63.1344
3542	CGUCCA	33.5	64.9702	86.9746	61.8149	48.0646	70.5473	47.8625	55.4915
2529	GCCCAG	55.9	62.6304	66.9678	61.8327	31.1829	35.814	24.1337	30.3768
3209	GCAGCG	61.8	64.1013	59.7112	61.8708	34.9046	60.2047	34.2944	43.1346
1343	AAUGAC	57.1	64.2593	64.2754	61.8782	24.1619	46.6667	12.3293	27.7193
2678	GAGUGC	62.7	46.8771	76.0597	61.8789	61.3075	58.8046	53.6541	57.9221
3912	UGGUCC	72.8	60.0534	52.7951	61.8828	41.4308	71.4649	48.4124	53.7694
3756	CAAAGU	55.4	59.8882	70.4725	61.9202	41.0983	88.5236	35.5964	55.0728
2498	CUAACC	63.9	36.6793	85.2215	61.9336	59.6363	93.5896	39.764	64.33
3885	GGUACG	67.8	55.663	62.3399	61.9343	38.2013	99.1679	39.4945	58.9546
3548	CUCCCU	65.5	38.6646	81.6552	61.9399	80.6426	102.988	52.0512	78.5606
1308	CGUCCG	53.3	69.1614	63.3788	61.9467	56.5075	86.1466	54.0214	65.5585
2964	UCUCUC	71.4	51.0608	63.4863	61.9824	57.3391	38.3181	18.1181	37.9251
359	UUGGCC	84.6	55.7348	45.7775	62.0374	43.2373	81.7674	35.498	53.5009
1622	ACUGGA	12.8	80.9959	92.3848	62.0602	30.4396	81.7102	69.1296	60.4265
2168	AGGACU	59.5	50.1811	76.7168	62.1326	30.3456	37.3527	20.4389	29.3791
3620	CACCGG	65.2	40.197	81.0067	62.1346	66.6004	98.6318	22.8713	62.7012
3713	CACCGU	66.9	38.045	81.4613	62.1354	32.2247	87.1229	18.1437	45.8304
3392	CCUCAC	76.6	41.5873	68.2427	62.1433	30.2839	98.1802	20.4826	49.6489
666	UAGUAU	65.1	45.4316	75.9076	62.1464	113.206	99.0606	40.8472	84.3714
2301	GUCGAC	81.8	51.9066	52.7519	62.1528	34.2974	87.5009	26.0151	49.2711
2263	GUUCAG	66.9	63.2351	56.4614	62.1988	21.8551	93.8173	58.1726	57.9483
2336	AGGGGA	55.7	62.578	68.3804	62.2195	20.1715	105.896	41.7038	55.9237
1296	GGUUCG	54.2	52.6194	79.8543	62.2246	29.3836	100.121	34.3774	54.6273
2819	UGCUUC	56.7	79.5989	50.3777	62.2255	75.0176	76.1217	46.9135	66.0176
3770	GCCAUU	56.1	55.9666	74.6984	62.255	21.2653	95.6222	36.1559	51.0145
2425	UCUGUU	71.4	51.874	63.5155	62.2631	23.7021	39.936	25.765	29.801
3277	AUUCCC	50.3	64.3661	72.2923	62.3195	27.616	38.5997	40.3748	35.5302
418	GUGACA	72.1	52.807	62.1091	62.3387	66.6416	77.9852	52.4252	65.684
652	GAUGUU	51.7	60.6841	74.6447	62.343	33.4074	90.6986	35.0527	53.0529
593	UAAGAU	52.4	74.8649	59.7864	62.3504	71.1711	86.3512	39.8339	65.7854
3775	GAUGAG	65.8	45.8816	75.3875	62.3564	24.3015	91.1237	17.1948	44.2067
1949	CAUCGC	54.6	43.1097	89.4314	62.3804	36.2063	80.1679	18.3859	44.92
1465	CCUACU	50.6	73.1515	63.3919	62.3811	75.962	94.7377	35.5289	68.7428
398	ACAAGG	62.5	68.1292	56.5322	62.3871	28.1005	71.017	52.5784	50.5653
3091	GCACAG	69.7	52.8903	64.5939	62.3947	52.9346	57.4955	32.0841	47.5047
1081	UCGUCU	39.4	51.0914	96.7298	62.4071	53.0183	83.5332	35.3636	57.305
2335	UGCGGG	59.7	53.781	73.7695	62.4168	45.7617	66.75	41.4981	51.3366
2395	AGGUCG	48.4	68.1796	70.7595	62.4464	47.7819	103.003	46.6323	65.8057
2116	GAGCCA	74.5	63.1955	49.7038	62.4664	13.3649	83.7627	35.8567	44.3281
2856	CGUUUC	41.5	71.9556	74.0021	62.4859	88.1452	93.0703	31.3124	70.8427
3195	AGGGUU	28.6	57.298	101.65	62.5161	16.854	44.1064	37.5556	32.8387
1245	UGGUCU	82.9	51.9582	52.7392	62.5325	105.796	90.6403	47.6549	81.3638
2946	UACCUU	61.2	65.6103	60.7899	62.5334	58.1395	81.7093	58.6414	66.1634
2805	UGCAUG	72.4	55.0025	60.2047	62.5357	53.6018	98.4027	32.077	61.3605
1944	UACAUC	74	49.0364	64.5748	62.5371	102.356	77.2962	36.863	72.1717
1840	UUGAGG	59.6	68.4244	59.5885	62.5376	42.4209	86.3932	50.413	59.7423
3741	GGCGUA	27.1	70.9781	89.5642	62.5474	58.3909	105.825	28.0282	64.0815
1222	UGUAUU	68.5	69.811	49.3713	62.5608	74.0887	96.5237	52.7247	74.4457
3685	CAAGGG	60.3	42.9059	84.5261	62.5774	46.4624	87.743	30.7438	54.9831
542	AAUUGU	44.7	81.5833	61.4531	62.5788	30.9825	60.3183	39.9948	43.7652
1241	CCAUUC	60.1	66.5765	61.0962	62.5909	47.8286	94.8579	21.4136	54.7
3981	UGUCAU	62.1	59.2064	66.564	62.6235	62.2447	86.9787	39.6975	62.9736
2365	UGAUUC	63.1	51.8337	72.946	62.6266	68.0019	46.0968	38.2816	50.7934
2286	UGUUAG	58.7	68.4439	60.8335	62.6591	54.8512	32.0672	26.1464	37.6883
3505	CACAAC	74.5	23.8266	89.8016	62.7094	65.353	100.948	17.1095	61.1367
409	CAGGAG	56.2	54.4728	77.4634	62.7121	32.0949	108.153	40.7547	60.3343
3457	CACGGA	86.7	30.4731	71.0179	62.7303	62.3216	104.317	23.4827	63.3739
3252	UGGGUU	64.4	63.6177	60.1736	62.7304	64.8561	34.5161	52.1528	50.5083
2802	CACCCG	72	40.3092	75.8933	62.7342	63.1852	91.2728	37.1118	63.8566
1834	AUCACU	68.1	38.3067	81.8247	62.7438	117.464	70.4842	21.7787	69.9091
3330	CUCUAC	69.2	40.2567	78.9069	62.7879	49.9987	94.9655	47.2107	64.0583
1109	CCAAUG	66.4	60.12	61.8736	62.7979	47.1435	97.4965	51.7214	65.4538
2246	AAUAGU	62.5	43.6737	82.276	62.8166	29.3347	11.3768	8.54709	16.4195
2349	GCAGAA	68	61.2337	59.4261	62.8866	64.0631	102.726	36.5504	67.7797
378	GAGCAU	61.3	64.7307	62.6383	62.8897	19.3171	64.9538	23.9887	36.0865
709	CAUGCA	60.8	51.9922	75.8785	62.8902	50.3811	95.0027	74.995	73.4596
673	GAUCGA	68.1	55.4087	65.2095	62.9061	47.5285	95.9131	51.7661	65.0692
2801	UAUAAC	55.4	68.0824	65.2369	62.9064	65.6512	86.1784	46.4244	66.0847
2818	CCUGUG	74	55.4846	59.2363	62.907	52.9017	110.743	33.2021	65.6156
3736	GGUUGU	22.6	66.5021	99.6448	62.9156	77.2006	105.002	63.5672	81.9233
260	UAAGUC	59.4	63.9048	65.4583	62.921	28.5002	13.721	25.1805	22.4672
3497	GGAAGA	62.5	53.6918	72.6011	62.931	18.818	90.6494	43.2608	50.9094
3541	GACGGA	71.8	48.0859	68.9751	62.9537	46.4742	94.8922	33.5497	58.3054
1573	CGUAUC	49.7	66.5523	72.6246	62.9589	76.87	99.1818	38.5541	71.5353
104	AGACAC	67.6	60.282	61.0501	62.9774	27.168	104.994	38.9515	57.0379
3496	UCAGGU	62.2	42.4368	84.307	62.9813	19.4006	35.2753	21.1468	25.2742
1344	GUAUUU	68.8	69.5306	50.614	62.9815	74.0678	101.23	61.8851	79.0608
343	GCUUGA	51.8	61.1171	76.0486	62.9886	73.0007	90.5022	32.005	65.1693
3545	UCAGCA	78	56.3574	54.8089	63.0554	84.0176	87.0871	34.1008	68.4018
4067	CACUUG	76.6	42.336	70.409	63.115	55.2246	101.694	44.6832	67.2005
1523	AGAGGG	46.4	54.3717	88.5755	63.1157	21.0246	88.4079	22.8749	44.1024
741	CCAGUU	60.8	57.6041	70.9558	63.1199	15.8617	85.3809	26.4175	42.5534
1445	GAAUAC	55.2	57.4477	76.7385	63.1287	78.7343	75.2714	39.1762	64.394
3389	AGCACC	72.9	47.8449	68.6765	63.1405	38.768	70.2207	44.9241	51.3043
2150	AGGCCG	53	53.4984	82.9431	63.1472	7.61472	97.4972	54.3111	53.141
4048	GCAGUA	58.1	49.6277	81.7318	63.1532	76.5871	97.1268	37.2755	70.3298
1690	AGCCCU	48.5	46.7654	94.2579	63.1744	17.8507	31.1041	22.1701	23.7083
3622	CGUACU	41.3	60.6397	87.601	63.1802	81.7235	100.747	58.3725	80.2812
1809	GCUACG	52.4	62.7743	74.4031	63.1925	85.3197	80.6061	60.3413	75.4224
3555	CGUCAC	57.1	65.9354	66.6069	63.2141	39.6759	92.6427	28.6267	53.6484
484	UUCUGU	69.2	55.6248	64.8672	63.2307	48.9367	34.3435	8.83265	30.7043
2511	GAUUAU	52.3	69.2885	68.1131	63.2339	14.108	55.7103	27.5099	32.4427
1628	UUGCCC	79.4	57.1717	53.1325	63.2347	46.6034	57.2147	41.9997	48.6059
2459	AUGUUC	59.5	59.5288	70.8121	63.2803	16.9455	51.5132	29.3679	32.6089
2348	CACAUC	79.7	17.1469	93.0654	63.3041	40.7388	50.2503	15.8654	35.6182
953	UCAAGC	60.8	65.2971	63.961	63.3527	8.8433	36.6542	37.6234	27.707
2645	ACGUCU	50	75.4275	64.8109	63.4128	31.634	106.733	52.0686	63.4785
4013	GUCCAA	66.3	54.052	69.8935	63.4152	23.2622	79.2012	30.3133	44.2589
1038	ACGUGU	63.5	65.307	61.4457	63.4176	44.6114	104.118	50.29	66.3398
2133	AACUCU	48.7	69.9281	71.6697	63.4326	38.4278	98.6214	26.1181	54.3891
2665	GACAAC	71.5	57.4078	61.4416	63.4498	30.7651	4.91793	22.5757	19.4196
3869	GUCACG	109.5	22.3088	58.5449	63.4512	50.9972	93.4167	18.5785	54.3308
798	AGAUCC	62.2	54.9863	73.2199	63.4687	16.3376	43.1489	19.2103	26.2323
576	CCACCG	70.1	54.5625	65.7491	63.4705	66.8221	86.9837	36.2338	63.3465
1981	AACCGC	36.8	66.1541	87.5347	63.4963	15.8207	89.0125	66.6122	57.1485
3562	GCCCGG	63.5	65.6299	61.4008	63.5102	25.3912	59.4249	59.8932	48.2364
1457	CCGUGU	59.3	69.8541	61.3975	63.5172	25.3724	85.1064	27.1259	45.8683
1649	CCGCGG	63.2	71.1924	56.1993	63.5306	70.1987	92.5548	32.9316	65.2283
3892	CGGACC	65.1	65.7088	59.8486	63.5525	7.75293	32.127	16.3504	18.7435
3476	CUACCC	67.3	55.6962	67.6899	63.562	23.646	98.1829	43.4538	55.0942
1808	GAAGGA	68.3	69.8822	52.5293	63.5705	36.5973	82.9213	20.8247	46.7811
2944	CGGACG	81.7	55.6034	53.5558	63.6197	53.646	88.173	25.7424	55.8538
3989	GAGUGU	38.9	62.6708	89.2923	63.621	19.7057	76.6535	21.1543	39.1712
2615	CAGAGA	76.9	42.6841	71.3393	63.6411	44.3263	89.9595	36.9622	57.0827
3908	GUGCGU	62.4	68.2695	60.35	63.6732	48.1635	54.6247	21.7316	41.5066
3381	UAGGGG	70.3	77.1128	43.6134	63.6754	68.4498	81.5821	46.2731	65.435
1406	AAUGGG	48.5	80.2583	62.4396	63.7326	39.0369	40.0929	37.0509	38.7269
1890	AUCUGC	80.5	43.7851	66.9251	63.7367	46.5771	32.6722	24.6545	34.6346
1486	GGAAUU	59.2	56.3166	75.7478	63.7548	50.8615	96.2324	57.7992	68.2977
617	CAUUCG	70.7	37.8386	82.7698	63.7695	51.0887	86.5865	32.5506	56.742
3567	UACCGC	81	51.5209	58.8528	63.7912	18.7508	89.8399	40.2397	49.6101
300	AGUCGU	32.2	74.1387	85.085	63.8079	52.3001	89.7274	49.1991	63.7422
2709	UGAUGU	41.4	91.3516	58.7004	63.8173	30.9296	79.5026	33.0431	47.8251
1963	UGGAUG	61.9	53.5681	76.0469	63.8383	54.4128	102.449	58.1841	71.682
2313	CUCGCC	76	40.387	75.1319	63.8396	49.2512	102.925	23.0829	58.4197
2128	CACGCG	85.9	23.8092	81.855	63.8547	67.6627	108.471	35.7046	70.6129
3743	CCGGAG	74	61.6987	55.9101	63.8696	60.8203	98.2533	40.0808	66.3848
2939	UAAGUU	68.1	62.5615	61.002	63.8878	41.6014	85.7266	35.8576	54.3952
3594	GUAAGA	64	57.7122	69.9554	63.8892	86.0181	79.138	57.4313	74.1958
787	CGGGAG	58.4	54.1465	79.3238	63.9567	49.6797	96.9132	43.6353	63.4094
2768	UAGCCA	63.3	57.0239	71.5904	63.9714	72.8975	83.4989	45.6096	67.3354
3103	CUCAUC	67.3	36.0967	88.639	64.0119	48.0847	108.326	40.4063	65.6056
614	GCACUG	69.1	57.916	65.0901	64.0354	30.7009	78.3371	47.0646	52.0342
1898	CUUCCU	65.1	52.5765	74.4801	64.0522	68.1711	94.7677	21.83	61.5896
3413	GCAGUU	64.6	60.6446	66.9826	64.0757	41.3202	77.8702	42.5259	53.9054
1955	UAUGCG	65.9	58.2025	68.2007	64.1011	67.9396	91.7424	39.8333	66.5051
750	UUGGGG	73.7	54.3111	64.3218	64.111	31.7619	90.8196	52.4261	58.3359
1455	CACUCU	75.5	24.0573	92.7978	64.1184	49.9168	52.2151	17.2837	39.8052
2025	CUCACA	86.8	16.2951	89.288	64.1277	69.4511	94.3316	28.4347	64.0724
2435	AUGAUC	61.3	52.0222	79.0668	64.1297	35.919	77.8775	42.7126	52.1697
616	UACUUU	71.5	69.8894	51.0309	64.1401	73.3295	114.193	75.6995	87.7407
3988	CUGUAC	54.3	52.65	85.5804	64.1768	63.0862	104.789	34.5533	67.476
3558	GCCAAC	60.4	57.9621	74.1701	64.1774	21.1262	69.2803	35.9138	42.1068
2199	GUGUCA	73.5	64.2494	54.9116	64.2203	38.1412	86.5973	24.0512	49.5966
3714	CUAGGU	73.1	40.0158	79.6132	64.243	48.7091	90.0587	60.3536	66.3738
2278	GUACGG	70.1	57.8863	64.8078	64.2647	50.824	90.5582	64.0416	68.4746
1603	GUGUUA	69.1	56.1579	67.5462	64.268	52.8104	98.0467	50.0826	66.9799
2138	AUGGUC	67.8	55.1234	69.8954	64.2729	83.6185	98.9535	28.9627	70.5116
851	ACCUAU	58.8	68.9457	65.0755	64.2737	84.8353	101.134	58.8199	81.5965
3611	CAGUAU	78.4	48.6847	65.7681	64.2842	69.3383	96.7484	39.4374	68.508
2261	CAUCUG	64	49.5285	79.4161	64.3149	38.0275	93.1869	54.639	61.9512
2034	UAGACC	80.2	37.3088	75.4598	64.3229	78.4845	92.7368	37.9336	69.7183
4086	GAAUGC	59.9	65.2727	68.0249	64.3992	16.9694	19.6954	27.5763	21.4137
3557	CUUCUC	52.2	63.7666	77.2356	64.4007	46.9649	97.8181	28.5526	57.7785
2007	GCACCG	62.1	69.4617	61.6445	64.4021	54.588	86.4968	24.7079	55.2642
3204	UACAGC	71.6	63.8603	57.7595	64.4066	34.4652	40.4989	36.6085	37.1909
1703	AGCUUG	57.1	69.0143	67.1102	64.4081	59.0701	82.4686	44.4878	62.0088
2061	GAUCCC	60.6	67.4283	65.2095	64.4126	7.32026	43.8799	29.6803	26.9602
3625	CGGCAU	56.9	57.9506	78.4157	64.4221	32.0624	86.9015	14.2846	44.4162
2057	AAUGGU	55.6	75.0647	62.6876	64.4508	14.7407	65.7262	37.3753	39.2807
3801	UUUCUC	75.3	52.6553	65.4045	64.4533	99.2228	100.623	19.609	73.1516
3731	CCGGUG	74.5	56.1053	62.8002	64.4685	49.7153	91.9214	71.9644	71.2004
121	CGCAUC	62.7	68.5153	62.2453	64.4868	14.5664	90.5228	23.7098	42.933
4062	AGCGGA	43.4	65.5006	84.673	64.5245	28.1084	96.605	48.2825	57.6653
1749	UAGAGU	72.9	61.2022	59.4955	64.5326	70.012	66.9732	31.2004	56.0618
431	UGGUCA	87.1	44.2272	62.3883	64.5718	121.877	97.6757	28.8922	82.815
2575	CGGCUU	54.3	90.3322	49.1711	64.6011	42.8896	79.1419	25.9343	49.3219
1789	GACGCC	83.5	43.6229	66.6974	64.6068	13.7821	30.5621	15.8377	20.0606
1865	CCGCAU	64.6	64.9641	64.2824	64.6155	52.7436	89.8697	45.4992	62.7042
696	UGGCCG	75.1	64.1455	54.61	64.6185	93.9037	82.8014	76.8194	84.5082
309	UGUUUC	73.3	64.0797	56.6022	64.6606	95.8228	93.9733	32.8919	74.2294
2621	UACAGG	82.2	57.064	54.7531	64.6724	72.2205	105.951	45.3014	74.491
1665	AGGAUU	58.9	54.9317	80.2754	64.7024	15.413	99.3736	65.6078	60.1315
53	CCUUGU	41.5	84.9395	67.7082	64.7159	77.7076	50.2854	12.7221	46.9051
1874	CCCAUC	62.6	45.4401	86.1083	64.7161	20.4856	43.2462	28.0869	30.6062
3313	GCGAUU	61.6	47.3745	85.1912	64.7219	87.8784	99.976	46.7956	78.2167
3169	GACAUU	66.2	60.633	67.3388	64.724	29.0315	100.37	29.6532	53.0183
3475	UUUGCU	65.7	65.6115	62.9945	64.7687	96.009	90.6627	20.9029	69.1915
2135	UCAGUG	44.6	62.4337	87.3154	64.783	91.5934	99.6785	44.4147	78.5622
3653	GGAAAU	56.5	61.779	76.1626	64.8139	80.0852	102.032	34.9449	72.3541
2763	AUCUCC	44.5	59.6704	90.2727	64.8144	48.5007	27.8453	23.6724	33.3395
1440	CAGUUC	64.3	53.7971	76.3795	64.8255	13.3245	98.831	34.3323	48.8293
594	AACCUC	50.9	52.7661	90.8634	64.8432	41.715	59.3004	18.4353	39.8169
2244	CAAACU	69	47.5283	78.1787	64.9023	80.899	91.8604	44.1087	72.2894
2953	AGCCGU	74.2	56.9006	63.6083	64.903	15.6796	71.3783	60.6722	49.2434
2380	ACACCA	67.5	63.5649	63.8263	64.9638	39.1884	91.3756	48.7111	59.7583
136	UGAAGG	70.8	70.2617	53.8739	64.9785	57.2441	40.8633	45.7377	47.9484
1807	GCAGAG	60.3	64.5807	70.0976	64.9928	45.0037	72.6028	32.938	50.1815
3098	CAUCAA	42.9	60.5834	91.7173	65.0669	55.4022	110.944	54.1209	73.489
3825	CCACAC	63.8	50.7485	80.7853	65.1113	25.3294	86.6657	32.7355	48.2435
3393	UGUUCG	71.4	68.2323	55.7445	65.1256	39.7206	95.1061	45.0779	59.9682
1076	UCAUAG	80.3	40.8996	74.1821	65.1273	53.9469	92.8644	53.5183	66.7766
1085	ACCUAC	63.9	53.4881	77.9947	65.1276	33.5958	103.399	51.8184	62.9379
2429	UUUAGC	74.5	62.9341	58.0381	65.1574	67.1868	75.6708	28.4965	57.118
838	UGUAGA	59.9	63.6851	71.9299	65.1717	29.0561	94.6652	35.4384	53.0532
212	CACGUU	86.7	28.726	80.1153	65.1804	51.684	96.4103	37.3651	61.8198
488	GAACAG	72.2	73.9919	49.3859	65.1926	54.5654	104.114	72.9572	77.2122
3694	CGGUCA	69.9	68.141	57.5531	65.198	48.0369	96.5434	31.7306	58.7703
3227	UUCCUU	66.2	58.0597	71.3683	65.2093	89.8569	99.5148	33.6387	74.3368
392	UAGCUU	63.3	66.916	65.418	65.2113	67.2605	96.3858	53.9336	72.5266
2319	ACCUCA	82.6	46.6292	66.4818	65.237	39.3003	93.0192	56.1697	62.8298
1765	AAUGCU	55.6	60.1565	79.9605	65.239	31.4439	20.4475	13.9289	21.9401
1688	UGUUUG	56.9	59.361	79.4749	65.2453	88.9143	74.2949	14.2584	59.1559
2035	CUAUGU	56.6	66.8493	72.3088	65.2527	73.3452	100.296	32.5598	68.7337
2736	GCAUCU	42.7	77.6304	75.4446	65.2583	24.2655	74.5511	44.1788	47.6651
4036	CUCGGU	75.4	45.2243	75.1593	65.2612	41.2788	94.3479	41.6072	59.078
3974	AUGUUU	72.6	52.0682	71.1265	65.2649	91.4408	69.4382	33.0104	64.6298
3084	GCCCAU	48.2	71.326	76.3326	65.2862	28.0451	65.2297	47.394	46.8896
3608	UCUGCA	87	52.9367	56.0153	65.3173	57.7246	51.9751	37.7976	49.1658
330	GACAGG	93.1	32.9322	70.0391	65.3571	17.2494	34.5959	35.4056	29.0836
3469	UAUUUU	59.7	64.4216	72.0126	65.3781	74.1762	101.172	19.5694	64.9726
2877	AGUGUU	61.7	66.7263	67.7194	65.3819	12.1203	106.867	38.9325	52.6401
2598	CGCCCC	71.2	60.7836	64.381	65.4549	38.0029	49.5749	23.1879	36.9219
2289	CGAAUC	44	71.5241	80.8472	65.4571	69.2964	91.7642	62.2859	74.4488
280	CGAUGG	65.7	58.2526	72.4513	65.468	39.1303	87.7915	30.7392	52.5536
1653	GCGCCG	57.2	51.6402	87.5704	65.4702	67.3007	97.7396	34.9149	66.6517
1950	UGACAC	76.1	63.8645	56.452	65.4722	39.7752	72.4877	63.3152	58.526
2262	UCUGAU	63.5	71.5088	61.5584	65.5224	55.7379	49.1246	50.2614	51.7079
3733	AGGCAA	69.3	59.3776	67.8965	65.5247	14.8467	87.2738	33.897	45.3392
1137	UCUUAC	58.6	54.1517	83.8984	65.55	103.158	86.0977	49.1587	79.4715
371	CAGAAU	60.6	56.1091	79.9679	65.559	50.0852	88.6978	44.0789	60.954
915	CAUUGA	75.4	51.0575	70.2736	65.577	58.0345	96.3021	37.6244	63.987
2006	GUUGUG	58.4	59.1919	79.2188	65.6036	32.7877	100.448	36.3639	56.5332
4076	CUCGAC	81.6	38.0611	77.1997	65.6203	65.678	95.6766	51.1402	70.8316
4045	GUCAGG	76.4	37.9707	82.4943	65.6217	13.5805	21.2801	18.4288	17.7632
3854	AACACU	61.6	54.4923	80.7798	65.624	69.692	93.8293	30.1309	64.5507
2187	AGUACA	54.6	45.323	96.9612	65.6281	106.914	98.2391	28.1387	77.7638
1800	AAUCCU	76.7	58.5427	61.7194	65.654	60.2725	38.0572	27.6515	41.9937
216	CACGUC	76.6	32.7867	87.5764	65.6544	37.5757	101.356	19.8865	52.9393
404	CCACAA	82.9	47.8353	66.2701	65.6685	66.1513	86.8469	34.3469	62.4484
3397	CGAACC	73.8	56.7194	66.6495	65.723	51.7324	72.2825	33.1895	52.4015
3661	CUCAAG	89.3	27.8946	79.9836	65.7261	69.6097	106.303	42.3082	72.7403
1419	CUGCUC	63.9	54.9851	78.3543	65.7465	45.3391	105.809	29.5124	60.2203
2430	AUCACC	59.5	39.2123	98.5383	65.7502	47.5916	34.9608	12.2175	31.59
1926	CUAUCC	58.5	54.5094	84.2906	65.7667	59.9665	86.3343	46.3694	64.2234
4061	CGCCUU	68	67.262	62.0545	65.7722	51.958	90.2766	37.8583	60.031
33	AAGACC	56.7	59.9491	80.6728	65.774	32.4436	89.8721	21.5844	47.9667
2294	GUUUGC	37.7	65.3339	94.3437	65.7926	62.2176	103.303	61.869	75.7964
2311	GGGAAC	70.7	63.9882	62.7366	65.8083	64.5447	92.3969	25.606	60.8492
3978	CACUCA	83.4	45.6179	68.4226	65.8135	69.7663	100.927	32.2094	67.6341
1979	ACACUC	64.1	66.2833	67.0578	65.8137	37.1729	72.8391	34.447	48.153
1014	AAGCCC	52.3	58.0868	87.1109	65.8326	24.2375	64.1238	29.6384	39.3332
3572	CACAUA	89	30.4789	78.0216	65.8335	74.4035	96.1288	27.7615	66.0979
3274	GUCGUU	53.6	60.6171	83.3041	65.8404	29.7604	69.2982	17.2286	38.7624
3175	ACGAUC	66	51.4848	80.0402	65.8417	72.1192	97.5668	69.3984	79.6948
3899	UCAUGG	73.5	41.3453	82.8839	65.9098	26.3669	60.6933	45.5316	44.1973
535	UAGAGC	75.2	76.7045	45.8422	65.9156	90.1271	19.4587	51.9383	53.8414
2797	UCUCAG	86.2	40.4002	71.1677	65.9226	67.226	91.6659	27.021	61.971
2069	CCACUC	78.5	57.2188	62.0627	65.9272	65.331	88.1119	32.4665	61.9698
5	CGCGGA	62	60.6985	75.1378	65.9455	85.2283	101.601	29.3727	72.0674
3072	UCCCCU	66.9	65.2495	65.7207	65.9567	23.194	81.0343	29.233	44.4871
2822	UUAGGC	62.3	69.2834	66.2901	65.9578	38.0575	78.662	13.3685	43.3627
2577	AUCCGC	64.7	67.9347	65.316	65.9836	72.2522	101.604	41.2104	71.6887
1681	AGAAAU	56.6	62.4648	78.8913	65.9854	62.2575	102.653	46.4104	70.4405
1505	GUCCGU	88.3	49.7115	60.1872	66.0662	19.2889	93.5239	21.7453	44.8527
3408	AAUACC	61.6	75.0134	61.719	66.1108	71.0948	41.0359	41.5491	51.2266
2385	CAAGAU	71.5	49.5393	77.4095	66.1496	35.7117	87.5652	39.7392	54.3387
3638	CGAUCC	63.5	67.7536	67.2664	66.1733	25.9444	74.092	19.4899	39.8421
70	AAUCGC	67.8	60.2354	70.4965	66.1773	82.0786	66.6187	27.4926	58.73
771	UUGUGG	63.6	64.6792	70.2676	66.1823	39.2792	74.6283	38.5906	50.8327
3411	ACGACU	60.5	73.8408	64.2424	66.1944	52.8776	93.1746	55.0178	67.0233
701	GAGGAA	72.3	68.3588	57.9316	66.1968	27.9616	94.1651	21.1439	47.7569
1694	GUCUAG	58.3	50.7601	89.5583	66.2062	56.0159	43.6634	47.7272	49.1355
2446	CCCUUU	66.9	61.5609	70.1709	66.2106	98.1756	105.085	61.0418	88.1009
3110	GACCCA	76.7	47.6387	74.3164	66.2184	27.3526	43.0463	27.3	32.5663
2093	AGGAGA	60.5	59.2367	78.9271	66.2213	30.6198	96.2961	54.1222	60.346
36	AAGGGU	39.1	66.4961	93.0776	66.2246	19.7211	96.4509	30.3018	48.8246
3872	ACGCAU	27.4	66.5794	104.705	66.2281	82.766	99.4654	45.7097	75.9804
1638	CGACGC	72	60.9631	65.7752	66.2461	63.9845	94.1121	23.3791	60.4919
549	GUCGAU	58.6	66.5408	73.6255	66.2554	42.6935	88.0527	38.8567	56.5343
3301	UUCAGG	91.1	34.9095	72.8107	66.2734	50.8492	93.475	17.9977	54.1073
3216	AAGUGC	56.2	63.0807	79.6489	66.3099	102.796	95.061	47.7575	81.8716
3607	CCCGAC	68.3	72.3497	58.5321	66.3939	58.9871	63.6477	29.5122	50.7156
3363	CUCUCG	87.6	32.758	78.9721	66.4434	67.1926	109.554	35.716	70.8209
774	CGGCGA	58.8	51.6843	88.898	66.4608	45.8408	85.3052	13.2879	48.1446
2727	CUCAUA	87.7	25.5154	86.1932	66.4695	90.0816	101.072	21.0105	70.7214
2945	GUUUGG	57.9	81.3023	60.25	66.4841	108.933	95.468	38.197	80.8661
2589	GGCAAA	34.7	72.1122	92.6533	66.4885	52.3623	101.262	21.8005	58.475
3472	UGAUGG	65.5	65.396	68.7162	66.5374	31.1738	27.6844	22.4533	27.1039
3534	UACUAC	75.4	67.0412	57.2763	66.5725	63.3756	97.2894	59.0991	73.2547
3628	GACCGG	64.5	63.4801	71.8818	66.6206	32.216	54.1985	24.987	37.1338
305	GCGCAG	51.6	90.6857	57.6636	66.6498	76.1819	91.4936	40.6061	69.4272
3894	CAUAAU	73.1	41.8626	85.0074	66.6566	78.8736	90.418	41.3055	70.199
410	AGUCCG	52.7	80.207	67.085	66.664	52.301	98.3642	29.7325	60.1326
3692	CGCCAC	68.5	73.4602	58.0422	66.6675	57.329	72.6847	22.3174	50.777
367	CCCUCG	76.2	46.2241	77.5786	66.6676	58.8556	98.5472	63.0877	73.4968
3599	GAGUUU	49.5	66.6889	83.8376	66.6755	31.3744	102.357	22.5462	52.0925
2493	UGGACC	72	64.6449	63.4625	66.7024	15.4451	17.9096	42.842	25.3989
494	CCUCUC	73.8	41.3728	84.9483	66.707	58.9352	68.388	19.2429	48.8554
2287	CGGAAC	70.4	47.7894	81.9721	66.7205	26.4857	80.6605	29.0592	45.4018
370	CCGCAC	75.4	57.6108	67.2806	66.7638	58.984	100.237	22.239	60.4867
1999	GUUCUG	69.3	63.033	67.9983	66.7771	51.9208	97.0534	29.5612	59.5118
3370	CAGGUU	76.7	56.2208	67.4222	66.781	52.4317	94.5947	60.9792	69.3352
522	GACUAU	67.8	56.6515	75.9477	66.7998	70.6481	103.051	47.4926	73.7304
720	ACCAGG	63.4	59.7127	77.2903	66.801	47.5008	97.6382	42.3055	62.4815
1595	AGUCAU	44.2	86.7166	69.5949	66.8372	52.7354	92.0877	31.4947	58.7726
3798	ACGGGU	70.5	71.1027	58.9781	66.8603	24.6317	71.0407	36.519	44.0638
1266	AAUUGG	72.3	70.1709	58.1108	66.8606	71.3029	92.5853	30.3022	64.7301
2880	GGGAAA	60.6	72.0193	67.998	66.8724	64.0646	104.5	38.9805	69.1816
3380	UCACAG	84.5	23.5664	92.6554	66.9073	75.239	83.6678	18.0227	58.9765
3441	CAUCGA	59.4	53.4545	87.8904	66.915	59.4288	87.8138	48.1725	65.1384
2874	UGAACC	81	70.9555	48.7958	66.9171	61.2202	67.545	46.8453	58.5368
3054	ACGGUU	67.9	64.5815	68.361	66.9475	85.7821	104.837	38.9112	76.51
1912	UGGGUA	69.8	54.8884	76.3401	67.0095	74.6635	39.6517	39.8981	51.4044
3615	CACCAU	81.7	44.9498	74.4514	67.0337	49.5946	107.433	25.3912	60.8062
1811	CAAUAC	62.9	57.1592	81.0721	67.0438	46.6822	91.5821	37.2595	58.5079
3009	GUAUAU	71.3	63.846	65.9894	67.0451	62.8968	99.6062	65.8413	76.1148
2518	UUCAGU	72.5	50.8525	77.8827	67.0784	52.5076	89.4304	20.1494	54.0291
3880	CAAAUC	66.4	49.3622	85.5481	67.1034	41.8291	75.743	42.2216	53.2645
3269	UACUCA	59.6	71.8582	69.8861	67.1147	31.473	109.81	65.7956	69.0262
3968	UCAGUC	41.9	56.7606	102.712	67.1242	34.7883	32.8632	29.5593	32.4036
2668	UAAAUC	71.8	61.7493	67.8934	67.1476	82.6668	58.7826	39.9532	60.4675
2496	CCAUAC	74.2	54.9299	72.3243	67.1514	76.0741	84.6217	23.4621	61.386
3554	CGUUCA	61.1	69.7731	70.5964	67.1565	31.9784	95.002	46.2336	57.738
2071	GCUAUG	65.4	58.9465	77.2456	67.1974	109.951	112.65	62.5522	95.0512
1215	UAUCAC	79.5	58.7875	63.3207	67.2027	107.768	76.5329	30.1285	71.4764
2399	AGUUCG	61	62.8189	77.8917	67.2369	23.2729	108.189	40.1406	57.2009
1518	ACAUUU	38.7	68.766	94.3043	67.2568	70.4201	90.1987	55.035	71.8846
2242	AGUAUG	53.1	62.7221	85.9677	67.2633	33.7183	101.083	59.554	64.785
4057	UCUUGU	60	66.9012	74.9072	67.2695	83.6541	35.0124	23.6569	47.4411
1891	CUUUGG	68.8	54.1062	78.904	67.2701	48.1156	97.2632	37.1738	60.8508
3242	UGUCUU	61.8	67.8099	72.3184	67.3094	102.719	100.205	53.7097	85.5447
3876	GAGCGU	87.4	58.3882	56.1539	67.314	29.5055	92.2594	33.1294	51.6315
3166	AUCCCU	82.2	53.0527	66.7369	67.3299	64.6655	17.5759	15.5721	32.6045
3000	CGGGUU	51.3	68.7061	82.083	67.363	41.4204	73.9106	44.9574	53.4295
1972	ACGUUU	44.5	79.8919	77.7328	67.3749	63.8428	97.6206	53.5752	71.6795
2703	GAUAUG	67.2	60.3985	74.5365	67.3783	62.3852	75.9627	40.9842	59.7773
2806	CUCAGG	73.3	41.5888	87.3939	67.4276	55.7176	103.073	47.1389	68.6433
4031	UCAGAU	55.3	71.5075	75.5281	67.4452	31.7083	102.139	47.2763	60.3746
3046	CUCAUG	89.2	24.5538	88.6252	67.4597	74.7889	105.98	20.5717	67.1137
3442	CUUGAC	62.2	43.2665	96.9607	67.4758	48.6315	96.6752	14.8254	53.3774
3858	GUUCUU	65.4	61.5075	75.5996	67.5024	12.9177	98.73	20.3109	43.9862
730	AUUUCU	52.1	75.1167	75.3224	67.513	39.5458	27.1038	44.6981	37.1159
2314	UAAGGG	74.2	55.7564	72.5977	67.518	16.9009	62.66	44.4163	41.3258
3560	AUGGCU	76.9	48.3487	77.4811	67.5766	31.8477	33.006	33.3335	32.7291
3806	CAUAUU	83.1	39.2858	80.4483	67.6114	63.1331	95.9235	23.3405	60.7991
4081	UUGCAC	72.8	60.8769	69.1782	67.6184	52.9135	97.2138	37.7557	62.6277
2561	CAUUAG	71.1	61.4621	70.3204	67.6275	58.8477	100.025	36.3457	65.0729
2120	UCCCGG	78.2	57.3468	67.3743	67.6404	55.4189	90.6222	54.8178	66.953
3474	GCAGCA	71.7	67.7669	63.4845	67.6505	46.9898	48.3805	31.7125	42.3609
2910	CGGACA	83.4	52.6729	66.9303	67.6677	38.9284	90.4035	33.56	54.2973
790	GCACCU	64.4	71.6855	66.9667	67.684	48.824	77.0589	39.573	55.152
143	CCGGGA	78.3	63.2893	61.4713	67.6869	61.7383	96.2595	39.7485	65.9154
1978	GUGAAG	69.4	58.6415	75.0659	67.7025	62.8401	92.7863	70.4842	75.3702
1530	CCAGCG	78.2	68.0667	56.9547	67.7404	65.1626	91.9785	28.5558	61.899
1536	CACACG	75.2	23.2017	104.873	67.7581	63.5469	102.89	21.4226	62.62
2494	GAUCGG	77.5	62.0614	63.7354	67.7656	15.0442	19.5708	17.2587	17.2912
3094	CAUUCA	70.8	62.0432	70.5044	67.7825	58.7677	89.3241	37.2015	61.7644
2122	UCGACC	55.4	54.5798	93.4096	67.7965	40.4128	71.9328	35.645	49.3302
3297	GUGCAG	75.8	67.7283	60.0301	67.8528	64.2293	81.5478	46.1685	63.9819
1165	GUUCGC	57	78.9357	67.6541	67.8633	32.6279	101.167	38.5072	57.4342
1170	GAGAUC	72.3	62.3467	68.9745	67.8737	18.4819	60.0768	19.7553	32.7713
3768	UUCCGU	71.8	44.0192	87.819	67.8794	42.4243	50.8876	17.3791	36.897
1254	GAGCCG	81.2	77.2336	45.2411	67.8916	16.7855	72.7174	19.7024	36.4017
2882	UCCACU	82.1	51.7641	69.8746	67.9129	63.3404	98.8987	53.0157	71.7516
1998	UGAAAU	81	56.3077	66.431	67.9129	92.5813	47.4509	59.2071	66.4131
3712	CAGCAG	78.1	59.1845	66.4763	67.9203	41.06	96.0912	42.1685	59.7732
3596	GGGUUU	41.1	80.4027	82.2914	67.9314	40.7099	99.1099	65.4377	68.4191
3251	GAUACA	66.5	46.1161	91.2454	67.9538	40.5439	84.8705	25.5191	50.3112
3855	CAGUGA	69.2	56.7456	77.916	67.9539	68.9354	97.1474	52.5887	72.8905
2200	UCAAGU	66.2	59.839	77.8266	67.9552	40.8947	50.6849	37.416	42.9985
3305	CACGCA	87	37.7319	79.1607	67.9642	76.3926	100.682	29.0794	68.7179
1401	UUGUUC	62.7	81.1115	60.1413	67.9843	35.7471	82.6793	18.3203	45.5822
3753	UAAUUC	66.5	69.3009	68.2246	68.0085	59.5778	101.184	37.7802	66.1808
2808	UGCCCC	79.9	62.7999	61.3258	68.0086	15.9934	5.33161	30.1183	17.1478
603	CAUCUU	66.9	39.2729	97.8999	68.0243	65.2624	95.1612	35.5932	65.3389
3772	UACAGU	72.7	58.4743	72.8995	68.0246	44.7251	95.5583	43.0717	61.1183
3551	CAUUAU	71.5	54.4492	78.145	68.0314	56.8823	106.748	37.4748	67.0351
3122	ACUAAC	62.7	63.4639	77.9755	68.0465	55.4873	93.8261	52.1829	67.1654
3800	CUCAGA	89.7	35.7565	78.7019	68.0528	66.117	115.15	28.3313	69.866
2741	AAGGUC	48.1	57.5234	98.6169	68.0801	10.6084	82.0763	30.4215	41.0354
4043	CCUAUC	72	69.9196	62.3336	68.0844	54.7259	49.2814	14.1438	39.3837
586	CCGAGU	81.5	63.3772	59.391	68.0894	49.5387	88.3711	32.2643	56.7247
680	UGGUCG	70.3	58.8183	75.2511	68.1231	120.742	88.6495	27.0346	78.8087
994	CCUGUU	63.3	70.3958	70.8728	68.1896	43.2409	90.6734	16.1977	50.0373
3492	ACACGG	75.5	63.8171	65.2532	68.1901	53.4769	102.767	39.6898	65.311
1546	CUACCU	70.8	49.9339	83.8737	68.2025	69.0172	90.3916	46.5769	68.6619
3525	CGAUUC	60	63.7731	80.8371	68.2034	50.0574	83.8105	31.7094	55.1924
607	CUGUUA	77.5	54.8766	72.4313	68.2693	58.6432	91.0346	33.4959	61.0579
1701	GCUACA	49.3	63.1661	92.3625	68.2762	59.2115	89.9114	42.0812	63.7347
415	CAAUUC	63	60.6919	81.211	68.301	59.7654	94.5365	62.0672	72.123
2045	ACGGCG	70.9	55.5719	78.4505	68.3074	64.2674	102.32	51.9803	72.8561
2412	CGGCCA	69.8	66.3766	68.8233	68.3333	29.11	67.5133	37.2142	44.6125
3748	AGCCAC	68.2	60.9347	75.8901	68.3416	22.0262	49.4762	37.0419	36.1814
2970	AUUCGC	70.4	61.5366	73.2362	68.3909	69.8098	73.1793	28.2166	57.0685
1431	GUGACG	73.7	45.3941	86.0816	68.3919	48.7228	93.3745	43.4962	61.8645
3040	UUCUAC	76.7	51.0883	77.4103	68.3995	43.5103	62.6044	22.1535	42.7561
3851	GUAACU	48.6	62.9976	93.6104	68.4026	23.3141	99.2143	43.4545	55.3276
126	UCACGC	71.4	38.2037	95.791	68.4649	42.4368	68.5286	11.6237	40.863
1669	GCACGU	64.1	54.621	86.7822	68.5011	40.6338	89.426	35.3919	55.1506
3226	AUGCCC	68.8	57.9432	78.7696	68.5043	59.959	22.5158	36.209	39.5613
171	GAACGG	70.4	58.1207	77.0294	68.5167	62.5987	82.9452	19.5892	55.0444
3448	ACUGUC	78.1	71.8109	55.6463	68.5191	57.7214	97.6614	62.7026	72.6951
1375	CCCAUG	86.6	41.8388	77.1617	68.5335	58.6022	87.4358	33.3165	59.7849
997	UGCAGA	77	69.5519	59.0782	68.5434	65.1569	89.857	30.6052	61.8731
3239	UCAUCA	66.5	60.0142	79.2324	68.5822	56.5644	60.7759	37.7397	51.6933
2960	AUUCCU	67.5	63.8256	74.4848	68.6035	89.4333	65.5836	35.782	63.5996
660	CUGCGG	57.7	61.1118	87.0145	68.6088	40.6657	102.155	39.7324	60.8511
89	ACUUGU	44.4	55.4661	106.124	68.6633	39.0195	22.1448	9.25039	23.4716
2371	GCUAUA	68.9	61.6424	75.4831	68.6752	72.1841	89.9102	44.0614	68.7186
3183	GUCGCA	50.4	54.4377	101.217	68.6848	55.0588	97.2443	22.6141	58.3057
1336	ACCGUC	62.5	59.8749	83.7197	68.6982	8.64738	36.3993	22.2223	22.423
540	CCAUAU	66.9	63.5838	75.6284	68.7041	76.8681	101.541	34.6304	71.0132
699	CAGAUG	88	50.2368	67.8772	68.7046	59.1617	91.711	55.6124	68.8284
688	GAUCCA	80.1	54.4743	71.571	68.7151	28.4311	54.3143	27.3024	36.6826
3181	UCAGAG	72.6	54.5024	79.0494	68.7172	38.6431	95.6048	49.8642	61.3707
3495	GACACG	78.5	52.4011	75.3842	68.7618	42.0312	87.1912	58.5156	62.5793
3059	UCGACU	83.7	61.7727	60.8354	68.7694	85.0218	101.629	53.7355	80.1289
2058	UGUAAU	67.9	76.7965	61.6876	68.7947	64.5975	73.5066	45.7745	61.2929
1090	UGCCAA	84.8	60.2405	61.3451	68.7952	37.1856	74.3102	46.1875	52.5611
3280	CGCUAC	64.1	64.3884	77.9389	68.8091	59.3095	96.7236	55.5905	70.5412
3308	UUGGUC	85.5	47.6413	73.3031	68.8148	84.6633	90.9635	37.2259	70.9509
3830	CAGGAU	60.9	44.1566	101.434	68.8302	23.0984	100.507	44.6592	56.0882
2143	ACCCUU	63.5	66.1822	76.957	68.8797	79.3728	98.2577	71.229	82.9532
1075	UAGCCG	69.5	65.8681	71.366	68.9113	72.5195	90.1411	59.403	74.0212
3236	AUGACU	59.7	49.2269	97.8274	68.9181	97.7948	85.1787	32.8702	71.9479
3478	CCGUUU	61.7	63.2944	81.7808	68.9251	80.6494	105.669	38.0406	74.7865
1153	CAGCGC	68.1	56.3146	82.3732	68.9293	46.8328	79.8517	20.4771	49.0538
751	AAGUAU	64.6	57.6038	84.6	68.9346	64.2036	88.2775	73.3131	75.2647
2870	CCCACA	81	44.8839	80.9456	68.9431	69.4897	99.4618	37.8937	68.9484
3735	UGACGG	78	47.7519	81.1282	68.96	43.1345	69.6158	45.3912	52.7138
2447	CGUGUC	65.8	68.7262	72.3596	68.9619	43.8148	83.3274	20.8449	49.3291
3985	CUAUGA	83	47.7814	76.1366	68.9727	73.0084	92.4557	49.7857	71.75
624	ACCGGA	73.6	64.8459	68.6183	69.0214	43.4835	94.7471	51.6231	63.2846
2743	CUAUAU	75.4	53.7329	77.9631	69.032	60.8049	92.2738	59.621	70.8999
86	CUUUGU	60.6	62.4276	84.0779	69.0352	76.4669	100.444	24.1198	67.0102
138	ACUCGC	78.4	69.6947	59.0359	69.0435	17.3434	31.1113	25.564	24.6729
3211	AGAAUU	65.2	61.7038	80.2446	69.0495	78.7997	93.3399	71.3138	81.1511
3304	CCCAGA	87.4	51.9837	67.7653	69.0497	57.8459	89.2446	40.5306	62.5404
3292	GACCAU	66.6	52.3181	88.2401	69.0527	4.95345	91.1918	30.0125	42.0526
2176	UGAUAC	76.8	55.559	74.8407	69.0665	61.7276	90.4681	40.7565	64.3174
2220	CACGUG	85.5	50.6342	71.0756	69.0699	65.3539	105.871	38.2413	69.8221
4087	GCAUUG	66.3	59.3407	81.586	69.0755	61.8376	90.4161	64.5586	72.2708
267	CCGCCA	75	66.3965	65.864	69.0868	48.3857	89.9084	40.3875	59.5605
2505	UUCAUU	82.9	37.2575	87.1212	69.0929	81.7625	111.575	32.7891	75.3755
690	GCCGAU	46.2	87.0078	74.0966	69.1015	33.234	89.6271	43.561	55.474
2861	GGGACG	90.8	54.5973	61.9178	69.105	38.2068	107.79	50.1922	65.3963
1392	CCAUUU	64.2	69.3755	73.7707	69.1154	75.7949	105.308	39.2767	73.4598
420	GCAUAU	67	71.461	68.961	69.1407	40.9233	101.138	69.1195	70.3936
3860	GCACAU	60.7	58.2467	88.4928	69.1465	45.5592	94.1003	44.3304	61.33
1935	AAUGAU	71.3	70.1565	65.9955	69.1507	79.3065	42.9998	35.2335	52.5133
3847	CUACGC	74.6	53.8168	79.0352	69.1507	68.7191	92.0253	30.0783	63.6075
2925	ACGAGG	68.7	69.2265	69.5519	69.1595	84.3641	103.275	62.9712	83.5368
1033	UCCAGU	77.4	62.2157	67.8737	69.1631	51.8882	55.2488	41.5273	49.5548
2184	UGAGUC	68.9	58.6925	79.9032	69.1652	12.1121	73.7172	28.2749	38.0347
2760	GACUUG	71.6	63.2778	72.6439	69.1739	65.103	109.356	27.6831	67.3806
3199	UCCAGG	80.1	57.3858	70.0734	69.1864	23.8013	72.6791	39.0319	45.1708
643	UCAAUC	65.7	60.6329	81.2328	69.1886	91.3608	68.371	45.3801	68.3706
663	CUGACA	86.6	45.1956	75.7917	69.1958	58.6123	102.665	44.295	68.5242
949	GAUUGA	51.7	58.389	97.5106	69.1999	89.9714	90.427	59.8399	80.0794
2531	UUGACU	76.9	49.3778	81.3507	69.2095	84.6548	88.3714	51.5758	74.8673
3483	CUAGUU	81.3	57.4602	68.8982	69.2195	57.9055	93.1643	56.0097	69.0265
4003	GUGGAA	51.8	86.5069	69.3755	69.2275	42.8824	92.7217	51.532	62.3787
3026	GGAUUC	66.2	55.5298	85.9946	69.2415	23.3209	100.339	46.5286	56.7296
2962	CCACUU	75.1	61.5294	71.1431	69.2575	61.9694	92.1671	50.192	68.1095
1209	CGUUCG	54.5	67.1688	86.242	69.3036	39.167	104.424	53.7498	65.7804
1204	GCCUAG	67.8	42.9909	97.1478	69.3129	50.3034	92.531	57.2126	66.6824
376	GGAGAA	51.6	72.1533	84.1863	69.3132	40.6219	102.675	57.8926	67.0631
191	UGACCG	71.9	65.174	71.0767	69.3835	47.2486	79.8956	48.2486	58.4643
1	CCAGAG	61.2	74.4713	72.4913	69.3875	41.4786	96.0574	46.0642	61.2001
3958	GCCCCG	75.3	58.435	74.4835	69.4062	60.3101	57.6219	45.1843	54.3721
3289	CCAAAC	67.1	75.404	65.7206	69.4082	62.5046	98.5945	47.4036	69.5009
1319	CCUGGA	72.8	69.2098	66.2238	69.4112	31.0239	91.9755	21.3957	48.1317
3819	UUGGCU	87	46.502	74.7361	69.4127	36.8369	62.9354	17.3209	39.0311
3776	ACUUGA	66.5	65.8599	75.888	69.4159	45.3603	85.4972	52.7271	61.1949
2270	AGGACA	67.6	61.0613	79.7641	69.4751	71.1722	99.2223	59.7689	76.7211
3220	CACAAA	90	28.1644	90.3066	69.4903	81.3976	104.895	31.7366	72.6765
353	UUGGAC	69.7	74.63	64.1531	69.4944	65.6651	99.1626	53.1641	72.6639
3707	CAGUUU	62	53.0909	93.4041	69.4983	72.6381	91.8068	48.2885	70.9111
3365	UGGGCA	67.7	60.8262	79.9865	69.5043	68.7968	51.9637	49.0085	56.5897
439	AGAAUC	55.5	76.7666	76.2957	69.5208	42.9462	108.523	47.6786	66.3826
1927	UGUCCG	91.8	54.4698	62.3151	69.5283	38.6064	85.967	33.757	52.7768
2894	CUGUGA	73.3	41.7966	93.5828	69.5598	42.82	97.1295	41.6626	60.5373
3937	GUGCAU	57.2	79.7802	71.7895	69.5899	39.3608	76.6498	32.593	49.5346
2427	AGAACC	82.1	58.7945	67.8828	69.5925	42.7754	61.2742	26.8824	43.644
1040	CCCCCA	74.4	86.3159	48.0937	69.6032	79.4557	103.503	49.2932	77.4174
3515	UCAUGA	87.5	45.6989	75.6189	69.6059	100.216	89.9172	48.1585	79.4307
3050	UAACCU	70.4	79.6268	58.827	69.6179	85.6249	89.8754	46.9435	74.1479
1182	CUGAGG	75.3	58.5401	75.0174	69.6192	33.0819	109.877	53.0947	65.3513
3522	GCGCGU	49.9	62.2047	96.7686	69.6244	21.7565	108.705	46.3079	58.923
1404	CUACGG	88.7	50.2457	69.9314	69.6257	70.1691	97.7259	51.791	73.2287
3524	GCCGUU	65.4	67.372	76.1832	69.6517	34.8375	81.4433	38.5762	51.619
2229	GCAAAC	63.3	56.6127	89.1734	69.6954	91.4424	74.0885	44.859	70.13
3486	CAUCGU	47.8	50.8567	110.579	69.7454	37.4023	41.8018	11.2971	30.1671
198	UCAAGG	65.6	50.1059	93.5633	69.7564	26.1761	43.7631	29.8459	33.2617
1867	AAGUGG	56.2	64.2779	88.8519	69.7766	82.2835	99.4082	24.6594	68.7837
2000	CACAUG	92.8	21.0781	95.4649	69.781	56.2698	100.117	37.4674	64.6179
292	CAUUCU	83	45.4991	80.8588	69.786	40.6902	98.6636	26.8451	55.3996
2881	GUACUU	64.8	69.5505	75.0442	69.7983	78.7509	100.907	37.6786	72.4456
582	GAAUAU	49.5	73.7381	86.1631	69.8004	54.4693	100.267	59.5679	71.4347
920	CAGGGA	79.3	49.4737	80.655	69.8096	51.874	98.6484	33.5564	61.3596
3591	AAAAGC	66.4	65.8497	77.1962	69.8153	70.3927	72.1759	46.4582	63.0089
244	CAAUGU	62.6	64.8837	82.0013	69.8284	43.5754	88.9725	44.5433	59.0304
3261	UGUUCA	79.1	72.5577	57.8902	69.8493	35.6591	98.395	51.5265	61.8602
3547	GCUGAA	59.3	73.1385	77.2784	69.9056	33.5136	97.1946	33.7685	54.8256
3999	CCGCCU	66.7	59.9973	83.0219	69.9064	42.6052	97.6664	19.1126	53.1281
3419	CCAGUG	60.1	67.7899	81.8532	69.9144	38.1324	97.0245	34.6067	56.5879
1218	UGAGGA	65.9	60.4641	83.4331	69.9324	14.4874	99.2875	49.187	54.3207
1747	CAGCGG	78	64.9295	66.8678	69.9324	60.2634	106.279	31.8117	66.1181
3015	GUCAUG	79.4	29.4086	101.053	69.9538	49.0536	84.5268	13.187	48.9225
113	CACCUU	74.6	55.2189	80.047	69.9553	98.9144	107.046	42.4508	82.8039
1001	GAGCGC	63.2	58.0637	88.6077	69.9571	37.3691	86.5291	22.3843	48.7608
2402	ACUCCA	60.7	72.44	76.7591	69.9664	58.5151	106.472	55.8802	73.6225
2191	AACGGU	53.8	64.1775	91.9693	69.9823	68.9659	96.9201	29.8494	65.2452
460	CACAAU	87.3	34.8677	87.8083	69.992	73.2871	100.892	24.0915	66.0903
4039	CUUGAG	79.2	57.8221	72.9688	69.997	55.4892	91.5448	49.8134	65.6158
1309	GGUCUA	77.1	54.9949	77.9198	70.0049	88.5386	99.9124	59.4254	82.6255
3078	GUUGCA	47	82.5545	80.4722	70.0089	30.9784	102.221	51.2792	61.493
3434	GUGCCC	69.3	57.057	83.7101	70.0224	18.5935	41.6418	33.7429	31.3261
1812	UGUCGG	93.8	69.2173	47.0567	70.0247	81.9403	72.8011	32.5014	62.4143
3404	GAACGC	79	49.4815	81.6942	70.0585	47.7766	88.4257	44.1177	60.1067
1923	GAAAAC	61.6	80.4338	68.1519	70.0619	48.1505	105.561	44.5367	66.0829
2989	CAAUCU	69.5	55.2634	85.4425	70.0686	83.2201	94.899	47.6499	75.2563
476	UGCUCA	74.6	56.7742	78.8339	70.0694	73.9364	97.7813	49.9042	73.874
2998	UUCUCG	90.5	37.1994	82.5589	70.0861	79.4937	106.306	25.1803	70.3268
1728	CUGCAC	84	67.2818	58.9885	70.0901	55.2629	100.089	25.8596	60.4039
2259	UUGUCC	85.7	54.2497	70.3329	70.0942	48.3078	71.8505	34.1933	51.4506
3845	GAGUCA	71.9	74.9767	63.4906	70.1224	31.3143	111.859	35.4523	59.5417
1920	GAACGU	54.7	80.3817	75.2918	70.1245	22.0891	29.8469	37.1282	29.6881
3960	AUAGGU	92.2	60.9435	57.2337	70.1257	73.7851	72.4388	41.3154	62.5131
918	UUACCC	70.2	82.9676	57.3535	70.1737	52.55	64.5614	35.6882	50.9332
590	UCACUC	73.3	33.8945	103.327	70.174	77.064	44.8053	37.8048	53.2247
334	UCGGAU	64.1	62.0467	84.4324	70.1931	68.0789	48.8403	53.0675	56.6622
2867	GAUUUA	73.9	73.3693	63.364	70.2111	56.2399	88.3703	46.8389	63.8163
2966	UUUGGG	86.5	56.5743	67.6326	70.2356	48.6943	93.465	44.4259	62.1951
3493	CAGGUG	77.8	57.4631	75.471	70.2447	46.9965	98.5207	45.799	63.7721
3314	UUUGUC	76.3	57.3928	77.1611	70.2846	69.1985	98.7679	56.8755	74.9473
[truncated: 2,098 more rows]
