# Supplementary material for: Identification of the toxic 6mer seed consensus for human cancer cells
Source: Sci Rep. 2022 Mar 24;12:5130. doi: 10.1038/s41598-022-09051-w (PMC8948288; doi:10.1038/s41598-022-09051-w)
Supplement: Supplementary file 6 — Supplementary Table S2. [file 41598_2022_9051_MOESM6_ESM.xlsx]

## Sheet: Description
Table S2: Fold change of all genes substantially expressed in HeyA8 cells transfected with siGGGGGC or siGGCAGU compared to siNT1

## Sheet: siGGGGGC
	Ensembl ID (transcript)	All genes with >1000 reads down	# of GCCCCC seed matches	3'UTR length	Log2 Fold down	FDR Adj p Value	Base mean
1	ENST00000336452	EIF5A	5	653	2.05451	1.54432e-181	4065.31
2	ENST00000353107	POLR2K	1	686	1.8028	4.19327e-159	4220.87
3	ENST00000468093	RHOC	2	432	1.74981	1.19742e-119	2898.78
4	ENST00000354694	PES1	3	421	1.74973	2.46194e-145	3382.1
5	ENST00000361475	TGM2	4	2832	1.64329	2.3778e-152	4628.21
6	ENST00000615234	POLR2E	3	2156	1.58367	2.71689e-62	1335.61
7	ENST00000557054	APEX1	1	260	1.35374	9.76839e-62	1783.35
8	ENST00000311487	HMGA1	5	1347	1.30162	8.13289e-82	3750.04
9	ENST00000379751	CENPB	4	833	1.20454	2.81595e-51	2008.89
10	ENST00000392210	PPP1R14B	2	274	1.11522	1.55702e-52	2250.77
11	ENST00000320785	KIF1C	1	4250	1.11016	4.48773e-50	2130.46
12	ENST00000405409	RBFOX2	1	5459	1.10879	3.72831e-31	1154.01
13	ENST00000417962	SHISA5	1	2164	1.07398	5.37399e-38	1555.54
14	ENST00000296411	METAP1	2	1496	1.06424	8.54243e-32	1263.23
15	ENST00000003912	NIPAL3	2	3791	1.02644	1.08238e-28	1311.94
16	ENST00000538404	LAMTOR1	2	851	1.01811	1.10321e-28	1351.64
17	ENST00000592434	TOMM40	2	2332	1.01527	1.52245e-37	2005.16
18	ENST00000301178	AXL	2	1862	1.01385	7.34436e-71	5376.33
19	ENST00000340800	ACSL4	1	2692	1.01277	8.68512e-58	4405.22
20	ENST00000467067	ERRFI1	2	1843	0.908534	2.26757e-21	1412.22
21	ENST00000357325	HDGF	3	1342	0.906091	2.31781e-63	7786.04
22	ENST00000293379	ITGA5	2	1032	0.885897	6.46268e-20	1146.24
23	ENST00000372813	TOMM34	1	979	0.872813	3.4404e-20	1491.94
24	ENST00000319863	PDDC1	1	3672	0.854675	1.00484e-17	1022.7
25	ENST00000264028	ARCN1	1	2214	0.845579	4.05206e-30	2426.09
26	ENST00000461351	PPIH	1	236	0.826976	7.87035e-30	2262.91
27	ENST00000216181	MYH9	4	1387	0.796592	1.61937e-19	1575.29
28	ENST00000549143	CS	2	2544	0.785203	2.64407e-17	1119.26
29	ENST00000299413	TRIM44	2	11622	0.781917	4.92082e-13	1043.31
30	ENST00000372733	SDC4	1	1976	0.763205	6.84302e-33	3888.04
31	ENST00000379979	GLRX	1	993	0.731444	1.53156e-14	1302.48
32	ENST00000265109	RAI14	2	1862	0.72388	7.21709e-23	2054.21
33	ENST00000444836	MFN2	2	1949	0.71272	2.47635e-19	1695.53
34	ENST00000368474	ADAR	2	2744	0.684671	1.31334e-11	1008.2
35	ENST00000395242	RAB34	2	973	0.659055	6.22096e-19	2118.23
36	ENST00000357529	RIMKLB	1	3407	0.648568	1.0126e-11	1303.49
37	ENST00000344862	PUS7L	1	11383	0.62848	1.78469e-14	1628.88
38	ENST00000380752	SLC7A1	4	5070	0.597537	1.11732e-11	1337.2
39	ENST00000461913	CUTA	1	709	0.580876	8.23391e-11	1248.14
40	ENST00000547108	KIF21A	1	1578	0.579673	2.80708e-09	1029.43
41	ENST00000361654	CLIP1	2	1443	0.558891	1.18757e-11	1716.98
42	ENST00000470487	GOLIM4	1	1592	0.557554	8.25757e-09	1389.49
43	ENST00000343150	CTSL	1	285	0.537981	8.9386e-16	2932.18
44	ENST00000261211	CDK17	1	1981	0.507155	3.13421e-09	1376.67
45	ENST00000508479	SEC31A	1	693	0.505485	6.52631e-08	1317.17
46	ENST00000380615	KATNAL1	2	5910	0.498078	3.22172e-08	1293.27
47	ENST00000441156	GNAI2	3	1607	0.497929	8.61671e-10	1607.86
48	ENST00000037869	FAM136A	2	1314	0.49576	6.06704e-09	1524.95
49	ENST00000242208	INHBA	1	4536	0.479685	3.86211e-09	1706.56
50	ENST00000586807	NARS	1	1129	0.476886	6.38184e-12	4036.65
51	ENST00000356686	SHFM1	1	2233	0.460738	0.0853208	2046.53
52	ENST00000548602	MCRS1	1	1373	0.460274	2.82467e-06	1004.96
53	ENST00000524630	CTNND1	1	3238	0.450752	1.93026e-08	1790.73
54	ENST00000419445	PGGT1B	2	8390	0.450577	3.03267e-06	1201.93
55	ENST00000415258	LARS2	1	1891	0.450549	9.13159e-06	1002.59
56	ENST00000375749	POFUT1	2	4006	0.429067	4.69419e-07	1544.8
57	ENST00000376573	PIP4K2A	2	2352	0.427987	1.49753e-05	1084.77
58	ENST00000295830	RPL22L1	1	1505	0.425808	2.77934e-13	30779
59	ENST00000460236	PHF20L1	1	3112	0.422468	2.6458e-07	1569.19
60	ENST00000471770	NDUFA5	1	5122	0.413392	1.66292e-07	1847.31
61	ENST00000507543	DCTD	1	1691	0.39707	8.10476e-05	1126.93
62	ENST00000263063	MTPAP	1	3808	0.392942	6.11666e-05	1027.2
63	ENST00000528355	RPS6KA4	8	2331	0.390658	5.15836e-05	1130.66
64	ENST00000373511	MAPKAP1	1	1494	0.388059	1.06688e-08	2871.88
65	ENST00000392365	TFPI	1	2706	0.382192	5.26127e-05	1142.17
66	ENST00000206423	CCDC80	1	8623	0.381234	1.37881e-13	25935.4
67	ENST00000278193	LIN7C	1	4073	0.380234	5.60449e-09	3303.51
68	ENST00000262061	COPZ1	1	1326	0.378978	6.49085e-07	2039.39
69	ENST00000397554	UQCC1	1	2961	0.378302	2.1086e-05	1907.61
70	ENST00000297338	RAD21	1	1565	0.374954	4.17593e-09	4701.09
71	ENST00000295822	EIF5A2	1	4945	0.373789	6.26022e-05	1188.59
72	ENST00000540269	USP10	3	2785	0.371051	2.67703e-05	1373.65
73	ENST00000599255	EMP3	2	410	0.367016	3.03267e-06	2262.33
74	ENST00000359523	MPZL1	2	3998	0.366293	0.000646426	1002.38
75	ENST00000624069	RPL13A	1	948	0.360924	3.2199e-12	17087.7
76	ENST00000357037	PTRF	6	2235	0.358975	2.13914e-09	6291.33
77	ENST00000264065	DNAJC10	2	17332	0.35881	0.000123796	1379.9
78	ENST00000359060	SSU72	1	3687	0.357518	0.000458465	1065.21
79	ENST00000635914	UBE3A	2	6353	0.355577	0.000248152	1394.27
80	ENST00000505658	LUC7L3	2	5552	0.352865	0.154912	1775
81	ENST00000244741	CDKN1A	4	1539	0.350433	2.91289e-07	4316.81
82	ENST00000265734	CDK6	2	10219	0.348976	4.44553e-07	3083.92
83	ENST00000276079	NONO	1	1092	0.344439	7.9255e-09	6922.7
84	ENST00000253039	EIF2S3	1	1186	0.341183	1.18552e-06	3194.79
85	ENST00000446041	SLC25A36	1	3480	0.338377	0.000703032	1188.71
86	ENST00000394391	CIAPIN1	1	1001	0.338066	0.000217591	1404.54
87	ENST00000394885	RCN2	2	5170	0.337828	0.00193273	1004.23
88	ENST00000583313	RBM8A	1	4326	0.333063	0.000702	1064.48
89	ENST00000636817	POLR1D	1	4342	0.330678	1.08664e-05	2346.3
90	ENST00000394886	CDC23	1	1330	0.330486	0.000642138	1263.84
91	ENST00000345136	PLEC	3	1030	0.329683	0.225475	1363.82
92	ENST00000571133	RSL1D1	1	3937	0.329047	1.53005e-06	2793.05
93	ENST00000359856	ARPC5	1	6686	0.314503	2.92572e-06	4240.41
94	ENST00000292823	PCYT1A	1	4320	0.312418	0.000308801	1478.53
95	ENST00000265563	PRKAR2A	1	5006	0.309481	0.00047957	2000.78
96	ENST00000331434	C8orf33	1	1873	0.309454	0.00161372	1164.66
97	ENST00000503400	IBTK	1	4055	0.302812	2.609e-05	2729.38
98	ENST00000403368	FAM98A	2	1809	0.301398	0.0027363	1145.33
99	ENST00000456523	FGF5	1	4676	0.301384	0.00181972	1220.83
100	ENST00000281092	FER	3	9266	0.299089	0.00295346	1171.06
101	ENST00000615164	HIST1H4E	1	1082	0.298412	3.4342e-08	8821.05
102	ENST00000439374	CDC42SE1	1	2373	0.296687	0.00105758	1337.55
103	ENST00000457054	PDCD6IP	1	3182	0.295868	0.000514205	1646.46
104	ENST00000311630	FBXO45	1	4741	0.295428	0.0025417	1199.57
105	ENST00000366582	HEATR1	1	1897	0.294695	0.000191248	2217.6
106	ENST00000295797	PRKCI	1	2854	0.293702	0.000653254	1930.62
107	ENST00000356948	PTBP1	5	1501	0.28811	0.0867295	2014.71
108	ENST00000396828	NEDD8	1	437	0.287493	0.001903	1288.66
109	ENST00000267068	N4BP2L2	1	7510	0.28396	0.000289974	2081.46
110	ENST00000317623	PCNX4	2	14000	0.281762	0.000298693	2165.94
111	ENST00000395686	ERO1A	1	3654	0.281659	0.000858542	1677.73
112	ENST00000530758	BRK1	1	895	0.281636	0.000177182	2896.36
113	ENST00000360270	MSN	1	2038	0.279067	1.04562e-05	7008.48
114	ENST00000260970	PPIG	1	3883	0.278876	0.383738	1739.84
115	ENST00000535011	CALU	1	2383	0.278863	0.000197632	3695.99
116	ENST00000203630	MLF2	3	577	0.271885	0.00321588	1328.57
117	ENST00000264167	AGPS	1	5641	0.271336	0.000362679	2213.74
118	ENST00000293648	ZNF562	2	11141	0.271238	0.00690626	1152.32
119	ENST00000530786	BDNF	1	3801	0.268392	0.0100281	1395.43
120	ENST00000396020	RPS29	1	6828	0.26798	0.040246	52820.1
121	ENST00000296490	WDR82	1	3069	0.267203	0.000661086	2743.67
122	ENST00000446198	PODXL	2	4991	0.266054	0.00030277	2751.93
123	ENST00000370355	SCD	1	3901	0.25848	0.000208339	2960.96
124	ENST00000303622	MARK3	1	604	0.257271	0.00665519	1367.27
125	ENST00000321521	PPIP5K2	2	11165	0.256389	0.0023675	2058.84
126	ENST00000238892	CRIPT	1	1515	0.248453	0.00779314	1379.09
127	ENST00000303538	PDS5A	1	2622	0.247825	0.00527829	1640.88
128	ENST00000394670	ZNF207	1	12127	0.246276	0.00516277	2116.98
129	ENST00000263805	ZNF106	3	4481	0.24584	0.0080223	1409.14
130	ENST00000439151	NSD1	3	4756	0.240858	0.0221284	1176.52
131	ENST00000296674	RPS23	1	2751	0.240211	0.00135533	3823.67
132	ENST00000377767	DIS3	1	7626	0.236901	0.00272501	2255.47
133	ENST00000263733	FAM20B	1	4418	0.236854	0.00972019	1508.26
134	ENST00000618621	LPP	3	16192	0.23532	0.0173833	1270.85
135	ENST00000344746	RPL10	3	1485	0.23488	0.000178396	9401.8
136	ENST00000216951	GSS	1	398	0.232113	0.00683737	1756.8
137	ENST00000504986	TMEM33	1	6373	0.231271	0.000458465	3819.9
138	ENST00000600147	RPL18A	1	890	0.230235	0.0421796	1133.04
139	ENST00000398637	SLC38A1	1	5907	0.229562	0.000204579	5742.65
140	ENST00000380502	HAUS6	1	3200	0.225007	0.0172706	1509.25
141	ENST00000383314	RNMT	1	4579	0.220549	0.0409747	1012.75
142	ENST00000383564	TUBB	1	1030	0.219022	0.00013896	12971
143	ENST00000223095	SERPINE1	1	1824	0.218539	0.000516185	11936.7
144	ENST00000602840	TCEB1	1	2387	0.217781	0.000759865	5465.52
145	ENST00000367941	STX7	1	14891	0.216969	0.0113184	1760.99
146	ENST00000381237	SLC39A14	1	3043	0.21326	0.00411559	2842.34
147	ENST00000469657	DNAJC19	1	994	0.213182	0.0193279	1651.12
148	ENST00000616395	TRAPPC3	1	633	0.212726	0.0186589	1543.24
149	ENST00000513761	CLCN3	1	3676	0.211044	0.0501071	1128.4
150	ENST00000615637	FOXD1	1	709	0.20778	0.0344613	1342.74
151	ENST00000314138	RPL27A	1	4066	0.202078	0.000549671	13737.2
152	ENST00000560266	SEC11A	1	558	0.199584	0.0173833	3040.09
153	ENST00000342620	RGS3	2	790	0.199145	0.016079	2416.11
154	ENST00000477892	FAM162A	1	2503	0.195561	0.0329734	1572.87
155	ENST00000479035	RPL23	1	2265	0.194344	0.00275252	48989
156	ENST00000254351	SDC1	3	1969	0.192428	0.0393102	2016.49
157	ENST00000499869	WDR1	2	1039	0.192343	0.0121458	2681.57
158	ENST00000337612	BCL2L13	1	4165	0.192286	0.0710482	1159.15
159	ENST00000622602	SMIM10L1	1	4453	0.185985	0.0980801	1325.55
160	ENST00000622074	GREM1	1	13862	0.183888	0.111141	1097.34
161	ENST00000001008	FKBP4	1	2165	0.178888	0.0295889	2396.79
162	ENST00000512576	PAICS	2	5041	0.177156	0.0158036	4048.49
163	ENST00000379806	PDHA1	1	2052	0.173759	0.0976106	1242.25
164	ENST00000538714	PLEKHA5	1	2958	0.171673	0.114484	1123.98
165	ENST00000440692	RPS24	2	1802	0.170072	0.00214457	76056.7
166	ENST00000336735	SEL1L	1	5423	0.169702	0.116157	1346.19
167	ENST00000348035	RAC1	1	1531	0.169267	0.0728702	1765.27
168	ENST00000265245	LSG1	2	1280	0.167658	0.0647207	1728.47
169	ENST00000238831	YIPF4	1	10968	0.165414	0.132181	1129.94
170	ENST00000380985	NLN	1	6368	0.165239	0.0603909	1895.89
171	ENST00000372806	STK4	1	4783	0.165232	0.0553967	1995.29
172	ENST00000425660	ACTB	1	1383	0.163769	0.00244855	21207.4
173	ENST00000484074	FNDC3A	2	3743	0.163641	0.104685	1754.26
174	ENST00000290158	KPNB1	1	3101	0.160886	0.00728703	7638.3
175	ENST00000534885	TNFRSF1A	1	1400	0.158658	0.0704072	2029.97
176	ENST00000346299	MTMR2	1	2408	0.158248	0.136407	1343.15
177	ENST00000395811	MPRIP	2	7754	0.157308	0.110987	1527.94
178	ENST00000263955	STK17B	2	3881	0.157302	0.100235	1565.48
179	ENST00000485064	NDUFB4	1	1031	0.1566	0.0336008	4426.21
180	ENST00000415383	MMS19	1	3274	0.154802	0.17572	1061.34
181	ENST00000310078	AGFG1	1	6719	0.154496	0.145482	1224.25
182	ENST00000395862	ATP6V1C1	1	4304	0.154428	0.0721696	2409.28
183	ENST00000586146	FARSA	2	999	0.154127	0.257558	1010.21
184	ENST00000360472	PEA15	3	1890	0.153026	0.181298	1331.12
185	ENST00000286800	BACH1	1	3315	0.152198	0.0701348	2427.36
186	ENST00000307630	YWHAG	1	2783	0.150869	0.0780224	4180.08
187	ENST00000354618	THRAP3	1	1340	0.1498	0.0457892	3187.26
188	ENST00000377768	SNX5	1	760	0.148045	0.0641962	3240.77
189	ENST00000351677	PTPN11	2	4121	0.146649	0.0444077	4277.44
190	ENST00000228425	PPFIBP1	1	2682	0.140399	0.158666	1597.46
191	ENST00000226004	DUSP3	2	3488	0.13882	0.17281	1498.85
192	ENST00000264158	RAB3GAP1	1	1925	0.136457	0.138106	2178.25
193	ENST00000350498	PDAP1	2	1719	0.135312	0.580076	1305.82
194	ENST00000334256	KPNA4	1	7109	0.134803	0.161967	1797.59
195	ENST00000371099	GNAS	1	1543	0.134008	0.624268	1314.22
196	ENST00000369923	SARS	1	260	0.131068	0.0654093	5706.64
197	ENST00000611725	SNX13	1	3977	0.129202	0.301836	1077.83
198	ENST00000331738	RSRC2	1	2069	0.128493	0.257558	1608.59
199	ENST00000564903	COX4I1	1	1096	0.127881	0.513916	4052.09
200	ENST00000330374	VMA21	1	4306	0.126788	0.15616	2833.62
201	ENST00000554764	STAT6	2	2414	0.123806	0.321388	1055.41
202	ENST00000608872	FBXW2	1	7585	0.122773	0.22408	1612.57
203	ENST00000396987	GPAT4	2	4000	0.12159	0.33392	1047.48
204	ENST00000568578	RBMX	1	4498	0.118496	0.107925	5969.44
205	ENST00000262428	COTL1	2	1251	0.118363	0.20842	2715.74
206	ENST00000353159	NOL6	1	1223	0.117465	0.332448	1097.32
207	ENST00000261313	PEBP1	1	781	0.115648	0.591804	5200.16
208	ENST00000552951	C12orf45	5	22928	0.114345	0.323103	1283.82
209	ENST00000410026	NABP1	2	10891	0.113918	0.19932	3017.37
210	ENST00000337132	NECAP2	1	1188	0.11328	0.38513	1133.21
211	ENST00000446284	FKBP15	1	5072	0.111764	0.323699	1338.01
212	ENST00000549982	MRPL42	3	14992	0.107852	0.234182	2883.79
213	ENST00000330636	LYRM4	2	6830	0.105787	0.344796	1394.77
214	ENST00000395384	QPRT	1	1288	0.10378	0.385073	1214.58
215	ENST00000369093	TIAL1	1	3863	0.10371	0.435884	1019.98
216	ENST00000513291	ATR	1	3818	0.102903	0.244533	2717.99
217	ENST00000561491	MT2A	1	309	0.101936	0.746421	8484.03
218	ENST00000538183	SOD2	3	13436	0.101356	0.302153	1920.12
219	ENST00000434055	DCTN1	3	1464	0.100206	0.469263	1143.37
220	ENST00000542575	SLC1A5	1	627	0.0979217	0.452924	1053.97
221	ENST00000395710	SDAD1	1	2764	0.0954859	0.464686	1107.6
222	ENST00000614616	CHD1	1	2395	0.0936696	0.3323	2295.41
223	ENST00000353411	SKP1	2	8798	0.0916254	0.386641	1987.72
224	ENST00000367942	ATF6	1	5416	0.0906157	0.450701	1625.39
225	ENST00000296255	RPN1	1	441	0.0892032	0.422277	3227.27
226	ENST00000345523	C19orf48	1	391	0.0887895	0.32974	2719.83
227	ENST00000496455	GMPS	1	6334	0.0878487	0.381327	2223.52
228	ENST00000439211	DHFR	1	2859	0.0869898	0.51388	1277.97
229	ENST00000325207	RIC8A	1	763	0.0868283	0.400183	2029.03
230	ENST00000519993	PTK2	1	3900	0.0859147	0.353564	2646.84
231	ENST00000261700	C14orf166	1	6175	0.0857521	0.32339	3192.52
232	ENST00000310454	GPD2	1	3485	0.0842313	0.550362	1386.67
233	ENST00000244763	SSR1	2	8721	0.0828502	0.50854	1428.65
234	ENST00000584193	FTSJ3	1	397	0.0816573	0.545957	1493.14
235	ENST00000293288	BAX	1	701	0.080351	0.535032	1464.69
236	ENST00000320560	ANO6	1	3040	0.0790219	0.528206	1354.87
237	ENST00000388749	HNRNPL	3	1228	0.0784538	0.519639	1456.46
238	ENST00000449870	ILF3	3	3105	0.0752401	0.535053	2104.29
239	ENST00000529230	CKAP5	1	975	0.0738598	0.409053	3381.12
240	ENST00000532402	GANAB	2	3556	0.0733853	0.785946	1431.44
241	ENST00000454497	OTUD4	2	3781	0.0731348	0.594832	1257.64
242	ENST00000284273	UBASH3B	1	4587	0.0722623	0.608066	1051.57
243	ENST00000271690	ENSA	2	2357	0.0721166	0.41219	4918.99
244	ENST00000519065	HDAC2	1	8030	0.0714305	0.587784	1359.28
245	ENST00000529259	FAU	1	795	0.0713099	0.579147	1735.49
246	ENST00000371661	PHPT1	1	233	0.0707839	0.662266	1190.28
247	ENST00000367612	TOR1AIP2	3	6104	0.0703484	0.468604	3265.16
248	ENST00000621632	DDX24	1	2900	0.0669683	0.542638	2427.49
249	ENST00000227322	ZPR1	1	5126	0.0660023	0.621414	1435.06
250	ENST00000310015	SP3	1	3482	0.0657846	0.563381	1918.13
251	ENST00000411828	PSMG1	1	919	0.0640142	0.61306	1668.69
252	ENST00000610426	NSA2	1	3442	0.0638456	0.598221	3202.43
253	ENST00000397843	ARHGEF12	1	4859	0.0638177	0.522216	2626.73
254	ENST00000271375	SFT2D2	1	10485	0.0613214	0.653204	1320.81
255	ENST00000370982	GNG12	1	3985	0.0541946	0.519151	6127.68
256	ENST00000517311	ENY2	1	2652	0.0538334	0.555508	4304.02
257	ENST00000488729	KIDINS220	1	5724	0.0528368	0.70793	1245.6
258	ENST00000373242	SAR1A	1	5187	0.0505479	0.621852	7261.44
259	ENST00000262013	SPAG9	2	4098	0.0501442	0.662283	2434.76
260	ENST00000243997	ATP5E	1	3378	0.0498657	0.530819	22459.4
261	ENST00000374199	PRPF4	1	1245	0.0494767	0.67999	2140.37
262	ENST00000373544	RABEPK	1	1819	0.0491497	0.734113	1745.29
263	ENST00000577831	MED1	1	4080	0.0456073	0.774354	1066.53
264	ENST00000374980	EIF2S2	1	1432	0.0455748	0.667484	4899.16
265	ENST00000603946	NOLC1	3	3069	0.0444487	0.643689	4324.03
266	ENST00000320031	ITGA3	5	1402	0.0444346	0.734334	1654.14
267	ENST00000477432	YME1L1	1	2007	0.0442925	0.659102	4547.37
268	ENST00000217244	CSNK2A1	1	2864	0.0427766	0.735063	2075.98
269	ENST00000338920	PRRC2C	1	1664	0.0413699	0.77518	1309.57
270	ENST00000451653	SEC22C	1	5279	0.0382875	0.819787	1178.63
271	ENST00000275493	EGFR	3	6011	0.0362688	0.811636	1241.51
272	ENST00000475298	CCNL1	1	1782	0.0341552	0.793223	2427.97
273	ENST00000330029	UQCR10	1	694	0.0337485	0.767448	3222.41
274	ENST00000251038	ZC3H14	1	15845	0.0323622	0.858515	1000.31
275	ENST00000239231	PANK3	1	9076	0.0315771	0.79321	3853.75
276	ENST00000261712	PSMD11	1	2566	0.0294045	0.861578	1134.62
277	ENST00000455511	ANAPC7	1	1244	0.0287553	0.847483	1402.8
278	ENST00000337354	SEC13	1	330	0.0268965	0.823239	2660.1
279	ENST00000340473	GTF2F2	1	1348	0.0262284	0.850336	1967.72
280	ENST00000448830	SERF2	2	2442	0.0241293	0.830783	5482.32
281	ENST00000394123	G3BP1	1	8694	0.0231725	0.823239	11022.7
282	ENST00000274242	RPL37	1	7242	0.0220188	0.831424	77125.9
283	ENST00000332810	AEN	2	1988	0.0214909	0.870308	2378.73
284	ENST00000434724	GSPT1	1	4991	0.0214663	0.888944	1381.11
285	ENST00000262238	YY1	2	5192	0.0211028	0.891342	1478.23
286	ENST00000586680	COA3	2	1149	0.0190129	0.911108	1150.19
287	ENST00000216968	PROCR	1	549	0.0189101	0.916716	1101.48
288	ENST00000409185	FAM168B	2	4589	0.0168055	0.92494	1361.25
289	ENST00000344063	RPL28	3	3753	0.0138857	0.974859	1315.13
290	ENST00000323534	RAP2B	1	7375	0.0124638	0.938962	1425.14
291	ENST00000518800	MTFR1	1	1518	0.0121437	0.946369	1637
292	ENST00000357537	GPALPP1	1	4434	0.0113352	0.948483	1192.18
293	ENST00000305264	HDAC3	1	592	0.0107054	0.955263	1102.52
294	ENST00000262160	SMAD2	5	32870	0.0105692	0.960442	1129.12
295	ENST00000254630	PTCD3	1	4598	0.0101447	0.946369	1921.93
296	ENST00000369183	FAM204A	2	12927	0.00663186	0.968602	1988.01
297	ENST00000303305	PA2G4	1	973	0.00596039	0.972956	1975.78
298	ENST00000241704	COPA	1	884	0.00582072	0.972029	2506.39
299	ENST00000429429	SLBP	1	797	0.00535167	0.979191	1185.57
300	ENST00000542526	NUP93	1	5677	0.00464226	0.976813	2287.03
301	ENST00000345496	UBE2G2	1	2797	0.00395699	0.984504	1294.08
302	ENST00000389142	OS9	1	648	0.00379447	0.985222	1201.99
303	ENST00000367511	FAM129A	1	3947	0.00228133	0.991501	1740.45
304	ENST00000602725	PTP4A2	1	2431	0.000133452	0.999465	3955.46

## Sheet: siGGCAGU
	Ensembl ID (transcript)	All genes with >1000 reads down	# of ACTGCC seed matches	3'UTR length	Log2 Fold down	FDR Adj p Value	Base mean
1	ENST00000302506	CDC25A	2	1799	3.47477	1.24e-122	1167.41
2	ENST00000301634	TK1	1	684	3.09232	1.91e-137	1543.75
3	ENST00000226230	TMEM97	1	1892	3.08026	5.35e-122	1626.56
4	ENST00000230056	GMNN	1	300	2.90184	5.9e-106	1161.27
5	ENST00000474964	MCM2	1	2349	2.75042	5.03e-101	1598.27
6	ENST00000419155	PHF19	1	2292	2.66271	7.05e-88	1007.25
7	ENST00000578542	PRR11	1	1186	2.55532	2.12e-102	1729.73
8	ENST00000371429	NDC1	2	2510	2.48182	2.6e-89	2217.01
9	ENST00000274026	CCNA2	1	1194	2.46298	6.97e-89	2306.13
10	ENST00000375256	ZNF367	1	2296	2.46205	8.46e-87	1245.24
11	ENST00000216122	MCM5	1	1175	2.40035	4.57e-76	1644.12
12	ENST00000614113	CAV1	2	1897	2.35466	5.88e-101	7039.08
13	ENST00000369163	HIST1H3H	1	816	2.32621	3.91e-17	4667.39
14	ENST00000368653	MKI67	1	2531	2.31402	3.09e-09	2076.31
15	ENST00000381086	IGFBP3	1	1605	2.28504	2.61e-83	22609.6
16	ENST00000465172	ATP1B3	2	1630	2.24973	1.09e-49	2537.34
17	ENST00000383564	TUBB	2	1030	2.12262	2.81e-72	16559.6
18	ENST00000373055	CDCA8	1	1353	2.11417	4.93e-68	1529.84
19	ENST00000264107	ITGA6	1	2162	2.11051	1.34e-77	24170.7
20	ENST00000227507	CCND1	1	3192	2.11001	1e-63	7569.59
21	ENST00000301633	BIRC5	1	2082	2.09597	8.22e-75	4480.1
22	ENST00000562435	NETO2	2	5518	2.04581	1.02e-52	1180.11
23	ENST00000371485	CEP55	1	939	2.02054	5.06e-74	2201.81
24	ENST00000393915	HMMR	1	781	1.97269	1.64e-36	1374.82
25	ENST00000375436	RCC2	2	2330	1.9629	1.97e-65	1859.24
26	ENST00000275517	CDCA5	1	1655	1.88056	1.18e-49	1030.47
27	ENST00000421367	ERLIN1	2	2037	1.87751	1.95e-52	1173.46
28	ENST00000377970	MYC	1	476	1.82625	1.22e-56	1962.43
29	ENST00000260731	KIF11	1	1599	1.81942	2.63e-54	2227.12
30	ENST00000358075	MAGT1	2	2856	1.78341	6.16e-45	2423.38
31	ENST00000397752	MET	2	2262	1.78137	6.15e-60	2502.28
32	ENST00000370966	DEPDC1	1	2780	1.7773	1.08e-38	2668.85
33	ENST00000354193	SVIP	2	4190	1.77671	3.31e-40	1185.8
34	ENST00000369466	TTF2	2	5929	1.75038	2.21e-49	1541.12
35	ENST00000409628	ANP32A	1	1644	1.69231	1.63e-06	2389.89
36	ENST00000285873	GEMIN5	1	794	1.66561	5.84e-40	1134.51
37	ENST00000517666	ATAD2	1	4723	1.64152	2.01e-61	5254.79
38	ENST00000254351	SDC1	1	1969	1.63337	2.35e-47	2574.07
39	ENST00000264552	UBE2S	1	1691	1.63328	9.05e-22	1088.61
40	ENST00000264977	PPP2R3A	2	2725	1.6113	5.54e-35	1103.19
41	ENST00000325110	HMGCS1	1	1736	1.59563	4.4e-50	2412.36
42	ENST00000446767	UNG	2	1414	1.58592	5.74e-27	1353.31
43	ENST00000554047	CCNB1IP1	1	561	1.56982	1.17e-24	1131.04
44	ENST00000216297	SUPT16H	1	1201	1.55909	8.59e-28	5123.34
45	ENST00000398514	DPYSL3	1	3224	1.55387	3.2e-33	1018.5
46	ENST00000258169	MPHOSPH6	1	569	1.54029	2.01e-24	1234.18
47	ENST00000402580	XRCC6	1	233	1.53997	1.47e-36	8926.65
48	ENST00000265052	MGLL	1	3136	1.49613	4.3e-48	3566.74
49	ENST00000445503	MSH6	1	3523	1.49075	1.05e-38	1842.29
50	ENST00000252599	COLGALT1	1	1715	1.48662	3.59e-40	3774.59
51	ENST00000536985	PFKFB3	1	2603	1.47564	7.33e-31	1218.28
52	ENST00000512062	CYB5B	5	3746	1.47395	9.05e-38	3288.79
53	ENST00000288266	APPL1	1	3781	1.47014	4.77e-39	1757.85
54	ENST00000535648	TNC	1	1579	1.45586	4.33e-21	5671.74
55	ENST00000615164	HIST1H4E	1	1082	1.43924	1.08e-05	10838.3
56	ENST00000394609	RTN4	1	969	1.43221	1.06e-34	8766.46
57	ENST00000332070	PHF6	3	3459	1.41776	2e-32	2059.25
58	ENST00000415383	MMS19	3	3274	1.415	9.87e-30	1190.35
59	ENST00000353159	NOL6	1	1223	1.39242	2.96e-30	1554.89
60	ENST00000512576	PAICS	2	5041	1.37612	1.27e-24	4361.39
61	ENST00000401089	SZRD1	3	3005	1.34953	4.58e-14	1203.47
62	ENST00000356244	RANGAP1	1	992	1.34722	9.24e-41	3831.17
63	ENST00000610426	NSA2	1	3442	1.34574	2.28e-28	3117.38
64	ENST00000592540	SPC24	1	1689	1.34204	6.06e-19	1508.98
65	ENST00000378037	CKAP2	1	1487	1.34132	1.22e-37	3369.5
66	ENST00000370355	SCD	1	3901	1.34103	1.02e-25	7016.17
67	ENST00000354185	DDX21	2	2261	1.33486	1.97e-30	17473.2
68	ENST00000340648	RRP1B	1	2696	1.3334	5.43e-24	1289.32
69	ENST00000340553	FOXN2	2	3851	1.33325	4.45e-22	1044.51
70	ENST00000339399	ANP32B	1	512	1.32618	7.75e-05	1139.4
71	ENST00000440886	LPAR3	1	2244	1.3235	4.08e-22	1092.73
72	ENST00000260045	THAP12	1	908	1.32091	1.28e-29	1447.49
73	ENST00000274008	SPATA5	1	5386	1.31675	6.57e-27	1697.08
74	ENST00000580356	PFAS	1	3713	1.31449	1.26e-26	1300.27
75	ENST00000615292	NAT10	1	824	1.30687	4.66e-20	1297.06
76	ENST00000546757	DNM1L	2	2496	1.29783	4e-33	3415.71
77	ENST00000381346	RDH11	2	1520	1.29301	1.61e-25	1632.52
78	ENST00000249883	AMOTL2	1	1831	1.28085	3.44e-24	3515.51
79	ENST00000407418	CBX6	1	4759	1.28028	1.44e-16	1026.69
80	ENST00000370952	LRRC40	1	995	1.27638	9.22e-20	1423.08
81	ENST00000421999	CMSS1	1	3344	1.27249	2.46e-24	1268.16
82	ENST00000481530	KIAA1524	1	2321	1.27016	2.67e-29	1919.19
83	ENST00000560981	KNSTRN	1	1102	1.27003	3.91e-22	1762.1
84	ENST00000582401	TXNIP	2	1416	1.26733	2.21e-22	1333.37
85	ENST00000371269	DHCR24	2	2600	1.25316	2.88e-28	7377.83
86	ENST00000602566	NOTCH2	2	3892	1.25221	3.16e-14	3230.19
87	ENST00000240922	NAA50	1	5300	1.24524	1.44e-14	5891.12
88	ENST00000366997	LPGAT1	3	6442	1.24435	1.55e-24	1272.96
89	ENST00000610722	MCM8	2	4586	1.23406	4.62e-22	1235.25
90	ENST00000223095	SERPINE1	2	1824	1.22525	2.09e-25	19443.8
91	ENST00000355264	AP3M1	1	3555	1.22297	1.42e-26	1528.35
92	ENST00000413971	TOP2B	1	1836	1.21849	0.000176592	2614.53
93	ENST00000229270	TPI1	1	565	1.21846	2.17e-17	24358
94	ENST00000237853	ELL2	2	3773	1.21605	1.38e-18	4788.41
95	ENST00000233336	TTL	1	12944	1.21529	8.43e-27	2076.49
96	ENST00000565698	XPO6	1	559	1.21353	6.77e-24	1792.41
97	ENST00000451850	AMD1	1	2638	1.21275	2.09e-19	3763.76
98	ENST00000406134	MSH2	1	800	1.21163	4.21e-23	1698.11
99	ENST00000555408	CDK2	2	2269	1.19836	2.75e-19	1264.29
100	ENST00000223369	YKT6	3	2012	1.19623	0.00973812	2451.29
101	ENST00000475993	ABCF1	1	1071	1.18615	3.39e-13	1939.79
102	ENST00000376573	PIP4K2A	1	2352	1.1854	1.66e-23	1492.13
103	ENST00000301178	AXL	1	1862	1.18313	4.32e-19	8275.12
104	ENST00000322723	NCL	1	1660	1.18303	0.0590507	15006.9
105	ENST00000310454	GPD2	1	3485	1.18051	3.76e-21	1235.24
106	ENST00000426548	GJC1	1	6179	1.17938	1.19e-23	4310.63
107	ENST00000400770	DTYMK	1	676	1.17592	5.84e-20	1610.44
108	ENST00000325327	LMNB2	1	2745	1.17257	1.06e-21	5802.15
109	ENST00000578479	SPAG5	1	626	1.17237	1.52e-27	2096.5
110	ENST00000422447	LDHA	1	1144	1.15846	1.09e-21	16326.4
111	ENST00000367660	ABRACL	1	399	1.15811	2e-16	3070.36
112	ENST00000222690	H2AFV	1	3353	1.15652	0.0279399	2125.52
113	ENST00000216962	PYGB	1	1492	1.14692	6.73e-23	1522.7
114	ENST00000347635	NUP50	2	3360	1.12338	1.36e-26	2499.7
115	ENST00000620277	DKC1	1	1592	1.11754	4.55e-15	3693.14
116	ENST00000407800	MRPS12	1	462	1.11131	7.4e-12	1067.76
117	ENST00000446108	RBM17	1	1901	1.1112	8.82e-11	1447.75
118	ENST00000318789	FOXP1	2	4554	1.10208	1.96e-18	1010.46
119	ENST00000425128	SLC4A7	2	4043	1.09633	1.96e-24	2603.02
120	ENST00000305786	CYCS	3	3610	1.09009	2.04e-11	14825.6
121	ENST00000265734	CDK6	3	10219	1.08942	1.49e-18	5076.82
122	ENST00000196061	PLOD1	1	729	1.08143	8.13e-18	1180.5
123	ENST00000621469	MAPKAPK3	1	1251	1.07132	4.95e-16	1584.88
124	ENST00000484069	LAS1L	3	4269	1.06874	0.00108741	1432.68
125	ENST00000278823	MTA2	1	661	1.06644	8.78e-24	3060.92
126	ENST00000255305	XPO4	1	6393	1.06077	1.6e-19	1907.38
127	ENST00000395468	MAPK1IP1L	3	5565	1.04975	8.72e-14	1344.82
128	ENST00000547765	TUBA1B	1	1630	1.04668	3.86e-17	2698.02
129	ENST00000545297	SURF4	2	2279	1.04611	1.3e-22	4521.51
130	ENST00000261167	WBP11	1	2486	1.04503	3.2e-18	1366.71
131	ENST00000634956	HIST1H4H	1	1712	1.04384	4.34e-13	8826.79
132	ENST00000284486	FAM167A	5	2910	1.03251	6.43e-12	1244.6
133	ENST00000359786	MYO1C	2	1628	1.02593	1.24e-14	1786.58
134	ENST00000355527	DHCR7	1	961	1.02362	5.15e-14	1217.6
135	ENST00000435265	RANBP1	1	1410	1.02172	4.29e-20	2440.46
136	ENST00000242848	ZC3H13	1	2662	1.00819	0.00444722	1213.26
137	ENST00000265351	XPO5	1	1538	1.00731	2.2e-16	1332.71
138	ENST00000470872	TLE4	1	2343	1.00403	1.81e-13	1257.68
139	ENST00000349139	WDR3	2	7095	0.999865	2.68e-20	2834.2
140	ENST00000394886	CDC23	1	1330	0.9967	1.02e-16	1398.35
141	ENST00000380087	RBBP7	1	694	0.993255	5.82e-10	1392.86
142	ENST00000563961	USP7	1	4120	0.992675	4.78e-11	2074.17
143	ENST00000552448	TUBA1C	1	1509	0.9892	6.35e-12	3174.86
144	ENST00000444836	MFN2	1	1949	0.98861	1.1e-20	2742.32
145	ENST00000504986	TMEM33	1	6373	0.978059	4.41e-22	5218.97
146	ENST00000206595	G2E3	2	3529	0.974447	3.81e-16	1346.46
147	ENST00000261263	RAB21	2	14612	0.970949	1.16e-09	1800.51
148	ENST00000614616	CHD1	1	2395	0.970726	2.62e-17	3136.67
149	ENST00000262644	IMPAD1	1	5860	0.970202	2.65e-18	4794.81
150	ENST00000372621	CTPS1	1	917	0.967978	1.32e-08	1894.35
151	ENST00000456318	POLR2H	1	300	0.966251	3.15e-14	3044.01
152	ENST00000360315	GATAD2A	2	3457	0.960262	1.73e-08	1466.81
153	ENST00000302787	LETM1	2	2945	0.950993	3.77e-10	1320.55
154	ENST00000442406	EIF4G1	2	4684	0.950709	1.95e-10	7387.59
155	ENST00000372435	PRPS1	1	994	0.949567	1.77e-10	1807.79
156	ENST00000333990	POLR1B	1	3848	0.947894	6.15e-16	1328.91
157	ENST00000581104	NUP85	1	1681	0.947574	1.18e-14	1512.18
158	ENST00000511461	MTRR	1	2832	0.942271	2.16e-11	1270.4
159	ENST00000254108	FUS	1	3433	0.941771	0.00720062	1523.34
160	ENST00000369626	SLC16A1	1	2044	0.940927	7.96e-19	6202.45
161	ENST00000311337	GNPDA1	1	1360	0.938316	1.3e-14	2216.73
162	ENST00000378852	API5	1	2074	0.93111	1.81e-13	2354.83
163	ENST00000389054	DIAPH1	1	1835	0.928795	0.0313533	1151.35
164	ENST00000357037	PTRF	1	2235	0.926791	1.32e-16	12653.2
165	ENST00000452875	WDR6	3	3674	0.921305	4.69e-12	2088.02
166	ENST00000395290	CELF1	2	6198	0.915021	3.64e-08	3837.87
167	ENST00000333957	C2CD5	1	1177	0.91316	3.27e-11	1470.32
168	ENST00000312239	HP1BP3	1	2136	0.912993	3.78e-13	2788.63
169	ENST00000446041	SLC25A36	2	3480	0.910737	6.36e-10	1377.32
170	ENST00000373547	PPP6C	2	3100	0.90907	2.03e-13	1325.31
171	ENST00000336273	MTDH	1	4100	0.906404	1.32e-14	9455.88
172	ENST00000235345	SLC35D1	3	5008	0.904968	1.95e-12	1079.81
173	ENST00000603946	NOLC1	3	3069	0.904747	1.06e-18	5590.73
174	ENST00000335007	PPP1CC	1	1396	0.899933	1.25e-12	4050.36
175	ENST00000262238	YY1	3	5192	0.898029	1.57e-12	2076.47
176	ENST00000248098	HN1L	1	3088	0.89776	1.98e-12	3170.68
177	ENST00000382751	URB1	2	3900	0.897178	1.98e-11	1115.18
178	ENST00000571133	RSL1D1	1	3937	0.896667	2.97e-16	3792.45
179	ENST00000592737	NCLN	1	1887	0.896333	9.62e-10	1223.3
180	ENST00000296257	SENP2	1	3707	0.894729	2.43e-15	1626.55
181	ENST00000306107	ALCAM	1	2449	0.894531	4.17e-18	10858.8
182	ENST00000357103	ADIPOR2	1	2606	0.892323	5.6e-10	2805.06
183	ENST00000418390	TCEB3	1	2486	0.891194	2.59e-11	1391.2
184	ENST00000341423	HMGB1	3	4653	0.883918	8.77e-11	18795.4
185	ENST00000451137	CYR61	1	920	0.883515	1.51e-11	10782.8
186	ENST00000377705	NOL9	2	4507	0.878095	1.81e-13	2288.98
187	ENST00000361475	TGM2	1	2832	0.873233	1.81e-12	10270
188	ENST00000449870	ILF3	1	3105	0.868949	0.00409576	4041.04
189	ENST00000202017	PDRG1	1	1465	0.86485	1.03e-11	1191.96
190	ENST00000467067	ERRFI1	1	1843	0.861339	0.01359	2248.36
191	ENST00000411529	HNRNPA3	2	4566	0.861285	0.0162113	3285.45
192	ENST00000309166	NRIP3	3	2969	0.86093	2.39e-12	3699.56
193	ENST00000360110	TFRC	1	2658	0.85621	9.1e-15	16237.8
194	ENST00000334464	PDZD8	1	5994	0.855057	3.69e-09	1047.69
195	ENST00000319974	C2orf69	1	2387	0.851196	1.26e-10	1063.74
196	ENST00000322428	MAF1	3	502	0.84734	2.32e-14	1772.63
197	ENST00000368849	TUFT1	2	1876	0.845683	7.44e-10	1062.47
198	ENST00000243253	SEC61A1	3	2020	0.838424	1.07e-09	4895.49
199	ENST00000369144	EIF3A	1	2369	0.834259	0.171684	11227
200	ENST00000360244	APH1A	2	1116	0.83264	1.04e-12	1790.89
201	ENST00000525607	FDFT1	1	1543	0.831189	1.87e-14	4036.93
202	ENST00000349792	PIP5K1A	1	1671	0.830203	6.91e-12	3203.33
203	ENST00000399799	ROCK1	3	4478	0.823972	1.08e-09	1746.6
204	ENST00000243326	RIF1	1	7101	0.821509	8.35e-14	4737.89
205	ENST00000557320	PAPOLA	1	2214	0.817332	4.4e-08	3718.76
206	ENST00000546500	HNRNPA1	1	2543	0.816404	0.0398675	10778.2
207	ENST00000215570	TIMM13	1	1324	0.816328	1.92e-09	2678.77
208	ENST00000480824	C6orf89	1	5523	0.814443	2.85e-11	1805.11
209	ENST00000263857	POLR1A	2	7207	0.813637	1e-08	1396.51
210	ENST00000519824	FAM49B	2	2549	0.812877	2.71e-09	2665.78
211	ENST00000316963	LYPLA1	1	1698	0.812701	1.72e-09	5635.88
212	ENST00000302904	UBTF	1	2209	0.810818	9.32e-07	1545.9
213	ENST00000373548	HDAC1	1	591	0.81033	2.8e-13	2591.06
214	ENST00000304834	HN1	2	1220	0.807542	1.55e-12	8838.56
215	ENST00000447404	STRBP	1	3966	0.806565	8.27e-06	1057.99
216	ENST00000381237	SLC39A14	1	3043	0.806562	1.75e-12	3704.88
217	ENST00000372755	VCL	1	3194	0.805815	8.78e-10	3014.89
218	ENST00000370021	PRPF38B	1	1783	0.802486	0.0167044	2126.11
219	ENST00000372734	ADK	1	858	0.800779	4.14e-09	1241.11
220	ENST00000376887	ABCC4	1	1746	0.796199	8.37e-11	1393.32
221	ENST00000455836	ERP29	2	1053	0.794125	0.0102261	2429.97
222	ENST00000260665	LRPPRC	1	2092	0.788322	1.79e-09	4724.34
223	ENST00000304863	UQCRFS1	1	2227	0.787184	6.24e-12	2692.06
224	ENST00000447266	SENP6	1	2684	0.786816	7.46e-10	1481.63
225	ENST00000375687	ASXL1	1	1981	0.78573	1.77e-09	1648.9
226	ENST00000407627	ELAVL1	1	4904	0.784236	2.53e-07	1040.32
227	ENST00000464171	RSRC1	1	1455	0.783221	9.19e-10	1523.96
228	ENST00000216410	GNPNAT1	1	3117	0.779857	3.24e-13	2923.52
229	ENST00000361565	IPO9	2	8240	0.777937	5.52e-08	1278.03
230	ENST00000305997	MBOAT2	3	5989	0.775505	3.53e-09	1205.64
231	ENST00000616743	BASP1	1	943	0.775054	1.01e-11	1720.39
232	ENST00000375749	POFUT1	1	4006	0.772244	3.75e-11	2483.13
233	ENST00000371538	COA7	2	3269	0.771996	1.77e-11	3008.44
234	ENST00000616122	SYNCRIP	1	5097	0.770843	1.41e-11	9263.61
235	ENST00000398675	GXYLT1	1	5941	0.762476	2.45e-05	1356.42
236	ENST00000264951	XRN1	1	4904	0.761278	2.77e-08	1552.63
237	ENST00000274203	MYO10	1	4778	0.760562	6e-06	2379.47
238	ENST00000294053	CLPB	1	942	0.758595	7.46e-10	1357.65
239	ENST00000495421	DPH2	1	1966	0.757318	7.33e-10	1099.7
240	ENST00000566423	ARPP19	1	4889	0.751797	1.59e-12	3698.04
241	ENST00000257245	TIMM10	1	254	0.751378	8.53e-08	2228.76
242	ENST00000296543	NAA15	1	3298	0.749415	1.69e-08	2451.13
243	ENST00000536593	NOL8	3	3711	0.743515	4.28e-09	1549.7
244	ENST00000222673	OGDH	2	1067	0.743371	6.39e-07	1159.81
245	ENST00000535549	ETS1	1	3600	0.740368	1.17e-08	8903.2
246	ENST00000535508	MED24	2	2949	0.737322	4.08e-08	1035.21
247	ENST00000395811	MPRIP	2	7754	0.737114	1.96e-06	2317.05
248	ENST00000372577	NUP188	1	418	0.734637	2.75e-06	1225.54
249	ENST00000359013	TGFBR2	1	2543	0.734146	2.12e-06	2971.99
250	ENST00000252699	ACTN4	1	2151	0.729332	1.32e-08	4099.37
251	ENST00000395710	SDAD1	1	2764	0.721607	5.83e-08	1365.39
252	ENST00000478691	HNRNPR	1	5766	0.721363	7.78e-06	4921.81
253	ENST00000322954	UACA	2	2502	0.719757	1.24e-06	2199.86
254	ENST00000373218	EIF4EBP2	4	6871	0.71486	2.15e-06	1545.22
255	ENST00000523975	CHCHD7	1	1363	0.71349	2.37e-06	3836.57
256	ENST00000442240	SUCLG1	1	252	0.70931	3.12e-10	3270.48
257	ENST00000541204	RNF4	1	2106	0.708497	4.26e-09	1406.5
258	ENST00000471595	PCCB	1	4419	0.703716	8.86e-06	1187.98
259	ENST00000629371	AK2	2	3091	0.701695	2.43e-07	5654.8
260	ENST00000542957	KLF6	1	3556	0.701456	4.26e-05	2941.85
261	ENST00000430412	SLC39A10	3	4193	0.697148	3.04e-08	1193.6
262	ENST00000334256	KPNA4	1	7109	0.696259	4.73e-05	4130.13
263	ENST00000298316	ARF6	1	2790	0.694297	0.0443199	2867.51
264	ENST00000220325	EHD4	2	4706	0.691323	4.61e-09	1836.34
265	ENST00000396981	UBE2G1	1	3295	0.680721	1.93e-08	1554.52
266	ENST00000216037	XBP1	2	991	0.678157	4.26e-08	1125.42
267	ENST00000517599	NDRG1	2	2493	0.676356	5.12e-08	1109.55
268	ENST00000524463	CTSC	2	5622	0.675932	1.47e-08	4757.77
269	ENST00000370801	ZZZ3	1	1140	0.674958	1.81e-08	2761.79
270	ENST00000306077	TMEM43	1	1884	0.673803	2.06e-08	1346.8
271	ENST00000548852	LTA4H	2	1289	0.67274	8.81e-09	1542.13
272	ENST00000301364	TSR1	1	1693	0.66995	4.33e-10	3276.74
273	ENST00000264167	AGPS	1	5641	0.668208	1.46e-07	3301.32
274	ENST00000327435	ADI1	1	1602	0.662916	1.46e-05	1110.42
275	ENST00000375258	METTL8	2	6850	0.661292	5.1e-09	2213.87
276	ENST00000265563	PRKAR2A	1	5006	0.661206	2.85e-06	3331.88
277	ENST00000261401	CORO1C	1	2294	0.658978	0.0605889	9041.44
278	ENST00000318348	GLTP	2	1612	0.655852	1.01e-06	2779.65
279	ENST00000344063	RPL28	3	3753	0.6555	0.244369	3428.53
280	ENST00000373970	DKK1	1	850	0.654187	2.47e-10	5297.35
281	ENST00000446198	PODXL	1	4991	0.653245	0.104363	4755.19
282	ENST00000544440	MYCBP2	1	723	0.652261	5.32e-05	1609.48
283	ENST00000330796	PRMT3	1	2200	0.651216	3.43e-07	1136.77
284	ENST00000540634	ARMC6	1	1076	0.650087	1.92e-06	1041.98
285	ENST00000343813	ICMT	1	3887	0.649027	2.35e-09	2280.05
286	ENST00000536142	TSN	2	2646	0.647444	3.47e-08	3299.63
287	ENST00000564734	HERC2	2	2772	0.646835	0.0815528	1061.9
288	ENST00000380752	SLC7A1	3	5070	0.645928	0.0928481	2800.82
289	ENST00000209875	CBX5	2	10815	0.642389	0.0967695	3816.24
290	ENST00000373493	RBBP4	1	6506	0.641275	4.55e-07	1508.51
291	ENST00000358015	RAD23B	1	2538	0.640983	8.48e-07	9822.38
292	ENST00000511832	PHB	1	943	0.636409	1.19e-05	4415.6
293	ENST00000413938	FEZ2	2	1558	0.633746	3.04e-08	2069.9
294	ENST00000371752	ZNFX1	1	1370	0.633349	5.7e-08	1798.65
295	ENST00000359060	SSU72	1	3687	0.633095	1.27e-06	1430.18
296	ENST00000392067	SAMD4A	3	4371	0.624525	1.05e-05	1486.02
297	ENST00000260970	PPIG	3	3883	0.622041	0.0808541	3188.88
298	ENST00000511713	IPO11	1	1383	0.620171	0.000204824	1322.24
299	ENST00000487599	ACTR1A	2	1696	0.619816	1.12e-08	2589.66
300	ENST00000357214	SFPQ	1	1524	0.619552	1.05e-08	6829.87
301	ENST00000360472	PEA15	1	1890	0.619317	0.091655	3593.3
302	ENST00000381591	ZMYND11	2	2167	0.605639	7.07e-07	1226.87
303	ENST00000306434	MAT2A	1	1508	0.604785	8.63e-09	3979.67
304	ENST00000337682	FAM60A	1	2128	0.60152	1.67e-05	2620.35
305	ENST00000338086	PUM2	1	2894	0.601343	0.00150026	1091.74
306	ENST00000457354	TMX1	1	3027	0.600443	3.87e-07	4699.67
307	ENST00000360128	MAK16	2	2631	0.599488	1.61e-06	1275.41
308	ENST00000273064	CNOT9	1	2804	0.596308	1.71e-07	1783.86
309	ENST00000585291	NFE2L1	2	1846	0.596022	0.000492104	3381.96
310	ENST00000428210	XPO1	1	5851	0.595726	3.19e-08	8646.72
311	ENST00000529403	TMX2	1	1344	0.593773	9.41e-06	2271.97
312	ENST00000320954	CRTAP	1	5325	0.593187	1.86e-07	2464.63
313	ENST00000371655	RAB3B	3	11971	0.592516	1.57e-05	5080.64
314	ENST00000281273	QTRT2	1	2518	0.592046	1.69e-06	1963.83
315	ENST00000258947	CALCOCO2	1	2240	0.588106	1.76e-06	1258.11
316	ENST00000374518	BMS1	1	3841	0.586391	9.94e-05	2823.82
317	ENST00000318066	UBE2N	2	4349	0.583111	3.51e-06	5038.81
318	ENST00000003912	NIPAL3	1	3791	0.583064	4.83e-07	1973.54
319	ENST00000232607	UMPS	1	5189	0.580633	2.99e-07	1933.41
320	ENST00000375064	TBC1D2	1	552	0.577179	6.57e-06	1271.91
321	ENST00000285667	HSPA13	1	2502	0.575636	3.4e-06	2647.27
322	ENST00000335753	SLK	1	3513	0.57413	5.83e-08	3129.87
323	ENST00000373271	PLCG1	4	3117	0.573859	0.000516866	1229.32
324	ENST00000254480	SMARCC1	2	2937	0.571622	0.000127819	2487.86
325	ENST00000354694	PES1	1	421	0.571323	4.48e-07	4566.48
326	ENST00000392038	AKT2	1	3555	0.571109	9.46e-06	1478.43
327	ENST00000523948	TGS1	1	2848	0.565581	6.45e-07	2035.98
328	ENST00000369183	FAM204A	4	12927	0.565275	2.87e-05	2209.65
329	ENST00000256720	LPIN1	1	2618	0.561487	3.25e-06	1379.24
330	ENST00000459737	KTN1	1	532	0.56093	0.000140691	8474.43
331	ENST00000371099	GNAS	1	1543	0.558119	2.07e-05	3238.82
332	ENST00000510866	KDM3B	3	5499	0.554153	0.000109851	1265.65
333	ENST00000290858	CBFB	1	2326	0.552057	2.97e-05	2401.65
334	ENST00000252444	LDLR	1	2500	0.548273	0.000140294	2883.3
335	ENST00000314616	SUPT6H	3	1059	0.546791	0.129446	2663.1
336	ENST00000504374	NSUN2	2	2296	0.546536	0.0933386	2451.88
337	ENST00000497547	RRP1	1	1519	0.54479	1.97e-05	1209.29
338	ENST00000524929	SGK1	1	1963	0.543457	5.57e-06	4780.28
339	ENST00000264716	FOSL2	1	4864	0.542956	5.67e-06	2213.95
340	ENST00000423275	RAF1	1	1805	0.529435	1.04e-05	1851.15
341	ENST00000566586	MGA	1	5801	0.528921	5.27e-06	1888.06
342	ENST00000244815	LRRFIP1	1	1775	0.525662	0.112433	2835.91
343	ENST00000532746	RPS2	1	740	0.525405	0.215442	9346.68
344	ENST00000253686	MRPS25	2	3923	0.525385	2.44e-05	1301.03
345	ENST00000618691	NAP1L1	4	11842	0.523557	2.06e-05	15115.1
346	ENST00000360280	VPS13A	2	5535	0.522469	0.000367513	1741.81
347	ENST00000371242	RAE1	1	1112	0.521625	4.22e-05	1728.03
348	ENST00000330439	MT1E	1	291	0.519391	2.45e-05	11220.4
349	ENST00000544551	RDX	1	2426	0.518947	1.9e-05	3457.41
350	ENST00000537760	RRAS2	1	1411	0.516604	0.000238803	4056.67
351	ENST00000377386	TGOLN2	1	4712	0.516442	0.000760964	2426.28
352	ENST00000283629	UBP1	1	1995	0.509188	1.42e-05	1703.92
353	ENST00000546728	SART3	3	2535	0.507755	0.000195051	1881.05
354	ENST00000332118	SRPRA	1	997	0.507522	0.16963	1130.01
355	ENST00000321341	ME2	1	7073	0.504544	0.000126805	1071.94
356	ENST00000244670	KLHDC3	1	565	0.503062	6.6e-06	2032.48
357	ENST00000295628	LRRC58	2	6691	0.502716	0.000172157	2509.07
358	ENST00000495776	OSBPL9	1	2608	0.501903	5.71e-05	3127.3
359	ENST00000441156	GNAI2	1	1607	0.501412	7.44e-06	2875.21
360	ENST00000284274	OTULIN	2	6663	0.49872	0.000122255	1027.92
361	ENST00000379751	CENPB	1	833	0.497162	0.00165161	2521.5
362	ENST00000263398	CD44	1	3069	0.497154	0.00639487	9350.58
363	ENST00000358812	MANEA	1	3052	0.496561	0.000114564	1120.36
364	ENST00000229340	RAB35	1	2150	0.49528	3.58e-05	1570.76
365	ENST00000445889	ERCC3	1	2691	0.495223	0.00242009	1186.91
366	ENST00000397527	CEP250	2	7654	0.492554	0.379957	1165.3
367	ENST00000344157	YTHDC1	1	3712	0.491842	0.197736	1888.74
368	ENST00000627418	GYG1	1	1016	0.490898	0.000169415	2351.59
369	ENST00000550333	C12orf29	1	2479	0.488796	0.000687271	1216.59
370	ENST00000374114	RBM12	2	3599	0.488494	1.41e-05	3449.99
371	ENST00000233143	TMSB10	1	252	0.488021	0.0102494	86046
372	ENST00000381052	ADAMTS6	1	5723	0.487457	2.09e-05	2876.7
373	ENST00000210313	PSMD5	1	1853	0.485905	0.000371343	1072.16
374	ENST00000425013	RNF216	3	2813	0.483977	0.000317254	1015.09
375	ENST00000276079	NONO	1	1092	0.483519	2.1e-05	8774.8
376	ENST00000295087	ARL5A	2	4474	0.482824	0.000547485	1766.59
377	ENST00000261427	UBE2K	2	4358	0.479977	0.235222	1483.6
378	ENST00000261497	USP22	1	3438	0.476111	6.73e-05	2968.12
379	ENST00000435070	CPSF6	1	4850	0.474612	1.88e-05	2652.05
380	ENST00000430069	TBL1XR1	2	6143	0.474364	2.6e-05	6861.55
381	ENST00000330263	MRTO4	1	1298	0.472913	0.000569503	4091.17
382	ENST00000296411	METAP1	1	1496	0.47161	0.00117269	1615.48
383	ENST00000462775	RASAL2	2	10908	0.470993	0.00105737	1024.74
384	ENST00000371933	EFCAB14	2	3302	0.46943	0.00122178	1164.07
385	ENST00000289577	TMED4	1	1585	0.468685	0.000479091	1363.51
386	ENST00000483235	STAG1	1	4633	0.468473	5.34e-05	2003.94
387	ENST00000262124	SEH1L	1	2284	0.467902	0.000374301	2066.37
388	ENST00000262187	RHEB	1	1107	0.467141	0.000748553	1148.4
389	ENST00000271375	SFT2D2	5	10485	0.465661	0.000125805	2314.22
390	ENST00000345496	UBE2G2	1	2797	0.464414	0.000333995	2052.79
391	ENST00000376723	UGGT1	2	6394	0.463879	3.22e-05	3490.67
392	ENST00000343455	DICER1	1	4270	0.462747	0.000291508	2321.14
393	ENST00000548815	NBL1	1	1327	0.462211	0.00038965	1265.65
394	ENST00000582730	SRSF1	1	2387	0.46017	0.000191373	6196.55
395	ENST00000314138	RPL27A	1	4066	0.459414	0.00340825	22663.6
396	ENST00000396987	GPAT4	1	4000	0.459029	9.72e-05	1634.17
397	ENST00000263856	CHMP3	1	2373	0.458926	0.00150683	1125.84
398	ENST00000261207	PPP1R12A	1	2366	0.457312	3.71e-05	2898.75
399	ENST00000372022	SURF6	2	3095	0.455758	0.323232	1469.16
400	ENST00000366857	CNIH4	2	3630	0.453686	0.00190649	2156.41
401	ENST00000371142	TM9SF3	1	4154	0.451956	0.00402973	6953.88
402	ENST00000361396	DZIP1	1	4032	0.451892	0.00142818	1105.54
403	ENST00000469044	ARMC8	1	2497	0.451747	8.5e-05	1966.06
404	ENST00000271690	ENSA	1	2357	0.451724	0.00114742	6361.23
405	ENST00000261942	FAF2	1	3124	0.45119	4.08e-05	2423.45
406	ENST00000338961	PTGES2	1	452	0.451096	0.000224166	1331.22
407	ENST00000424203	GART	1	2307	0.45094	4.35e-05	4785.86
408	ENST00000263401	COMMD9	2	2340	0.449592	0.00296741	1143.49
409	ENST00000199320	DIMT1	1	1756	0.442209	0.00016295	1610.56
410	ENST00000311487	HMGA1	1	1347	0.441827	0.000529975	6631.77
411	ENST00000370339	YTHDF1	1	1279	0.441585	0.00444051	1081.14
412	ENST00000395472	SOCS4	1	5124	0.441277	0.000843518	1646.84
413	ENST00000552951	C12orf45	8	22928	0.440856	0.000185487	1627.45
414	ENST00000600147	RPL18A	2	890	0.440667	0.00444722	1268.4
415	ENST00000367511	FAM129A	1	3947	0.438687	9.53e-05	2655.72
416	ENST00000604624	KCNMA1	1	8268	0.435312	0.00210382	1942.55
417	ENST00000294740	ZNF281	1	2078	0.434367	0.00961465	1141.93
418	ENST00000373451	CMTR1	1	1361	0.432235	0.000938395	1214.75
419	ENST00000338205	KIAA0368	1	1338	0.432232	3.79e-05	4557.89
420	ENST00000298564	TSPAN17	2	2094	0.431569	0.00893409	1356.62
421	ENST00000582022	SAP30BP	2	1867	0.430538	0.00123364	3621.87
422	ENST00000296577	ABCE1	1	1606	0.427518	0.00307223	4189.24
423	ENST00000322008	CD151	1	642	0.425607	7.48e-05	3550.88
424	ENST00000356686	SHFM1	1	2233	0.425423	0.568151	4857.81
425	ENST00000273317	LIMD1	3	9279	0.424143	0.00146089	1129.55
426	ENST00000340828	CCNG1	2	1346	0.422354	0.0023964	7210.64
427	ENST00000251241	DHX40	1	1173	0.421783	0.00157782	1497.76
428	ENST00000228918	LTBR	1	626	0.421135	0.00140844	1505.12
429	ENST00000524630	CTNND1	1	3238	0.419639	0.000159929	2780.69
430	ENST00000331434	C8orf33	1	1873	0.418944	0.0032862	1899.42
431	ENST00000611208	ARL8B	1	2199	0.418797	0.013779	1887.17
432	ENST00000490814	BRD9	1	3159	0.418771	0.00229686	1090.15
433	ENST00000602795	NELFCD	1	457	0.418656	0.00213895	1556.73
434	ENST00000595196	HNRNPUL1	1	2632	0.418371	0.00256151	1176.14
435	ENST00000367723	SUCO	1	1574	0.417536	0.00059191	1943.21
436	ENST00000260408	ADAM10	2	8740	0.416617	0.333198	2773.86
437	ENST00000335154	FMNL3	4	9316	0.416287	0.00208817	1046.67
438	ENST00000205061	GLG1	3	4629	0.415299	0.000771097	1711.02
439	ENST00000399302	QSER1	2	3792	0.414792	0.438965	1083.7
440	ENST00000614556	DCAF7	2	5094	0.414205	0.00490373	1958.71
441	ENST00000257527	ADAM19	2	3645	0.413191	0.00514964	1560.09
442	ENST00000543086	ERC1	2	5703	0.412669	0.292482	1572.84
443	ENST00000260372	HAUS2	1	3178	0.412298	0.00478578	1638.84
444	ENST00000233838	GGCX	1	5211	0.411376	0.00123155	1423.56
445	ENST00000427960	WDR75	1	3992	0.40961	0.000950692	3286.14
446	ENST00000309519	B4GALT2	1	722	0.40772	0.000465816	1948.45
447	ENST00000281950	GEMIN6	1	3108	0.407149	0.00976028	1013.95
448	ENST00000358677	SPATS2L	1	4232	0.404747	0.000588221	2009.81
449	ENST00000425660	ACTB	1	1383	0.403011	0.00349738	40046.1
450	ENST00000354725	SND1	1	549	0.399193	0.00225421	2146.8
451	ENST00000256951	EMP1	1	5248	0.399095	0.00673445	39708.1
452	ENST00000253237	GRWD1	1	3997	0.398601	0.000581549	2524.79
453	ENST00000368608	TSPYL1	1	1939	0.397205	0.000334079	2580
454	ENST00000395957	YWHAZ	1	4168	0.396885	0.011811	32356.3
455	ENST00000398637	SLC38A1	2	5907	0.39666	0.000190022	8498.89
456	ENST00000392455	CCDC50	5	6910	0.395773	0.000642033	2792.52
457	ENST00000460933	RYK	1	1020	0.394681	0.000549041	2372.23
458	ENST00000636817	POLR1D	2	4342	0.39451	0.0117125	2642.74
459	ENST00000606911	TOR1AIP1	1	6761	0.393459	0.00294784	1338.48
460	ENST00000389005	NCBP3	2	10879	0.391246	0.0108873	1529.06
461	ENST00000309534	CGGBP1	2	3529	0.38677	0.00337501	1511.97
462	ENST00000256151	CCDC59	1	845	0.385711	0.00788011	1709.55
463	ENST00000581375	NOL11	1	1935	0.383811	0.000732641	3214.57
464	ENST00000346128	TJP1	1	2228	0.383697	0.00931135	1438.69
465	ENST00000367577	IER5	4	3013	0.382899	0.00250838	1441.91
466	ENST00000293288	BAX	1	701	0.38091	0.276906	2852.19
467	ENST00000358602	ANKRD17	1	2855	0.380357	0.0163523	1937.96
468	ENST00000408927	RAP1GDS1	4	1744	0.379918	0.002372	1713.73
469	ENST00000470360	SLC7A2	1	5427	0.379429	0.00947974	1137.39
470	ENST00000280346	DLAT	1	1855	0.378832	0.00789367	2177.57
471	ENST00000361924	GOLGA4	1	705	0.378816	0.337443	3860.92
472	ENST00000372806	STK4	2	4783	0.378493	0.00113746	3341.01
473	ENST00000426333	EFTUD2	1	1331	0.378285	0.000519892	4277.06
474	ENST00000310015	SP3	2	3482	0.378138	0.00130705	2503.69
475	ENST00000305135	YEATS2	1	2042	0.377277	0.00214126	1565.11
476	ENST00000423113	ITGB1	1	1323	0.375152	0.0073678	19335.4
477	NA	2021-09-09	NA	NA	0.373789	0.0205411	1579.52
478	ENST00000513458	SREK1IP1	2	6240	0.373487	0.00175843	1784.77
479	ENST00000285279	VOPP1	2	2242	0.371896	0.00112175	2306.67
480	ENST00000624069	RPL13A	1	948	0.371615	0.00699017	20558.4
481	ENST00000199389	EIF2AK1	1	2429	0.370412	0.0041577	1143.69
482	ENST00000395242	RAB34	2	973	0.37011	0.00504958	2702.78
483	ENST00000344641	MRRF	1	8726	0.368569	0.00364683	1360.18
484	ENST00000429492	OSBPL10	2	6107	0.3682	0.00333094	1470.21
485	ENST00000541731	STRAP	1	1234	0.366947	0.0012587	7774.01
486	ENST00000398645	KDM2A	2	3298	0.365746	0.0089185	1317.39
487	ENST00000530164	RPS3	1	1495	0.364709	0.0217648	53887.8
488	ENST00000587352	ANKRD27	1	2002	0.36282	0.00699305	1540.79
489	ENST00000556492	NAA30	2	6401	0.35919	0.00924743	1117.88
490	ENST00000307741	THOP1	3	2531	0.357732	0.00947974	1195.37
491	ENST00000503468	NEDD4	3	5135	0.357028	0.00507408	4677.39
492	ENST00000374023	C6orf106	1	3277	0.356302	0.0473182	2054.96
493	ENST00000400198	ARGLU1	2	2323	0.35558	0.04031	3239.56
494	ENST00000282587	SLC30A6	2	3666	0.353394	0.00643697	1243.51
495	ENST00000374865	MRPL50	1	2833	0.353345	0.0138821	2695.1
496	ENST00000306796	DUS1L	1	609	0.351496	0.0340473	1005.34
497	ENST00000339697	SERINC1	1	1690	0.351227	0.0034253	5664.08
498	ENST00000333396	MINA	1	3366	0.349827	0.0163401	1183.35
499	ENST00000613529	RNF34	1	776	0.345972	0.0102365	1015.61
500	ENST00000521075	ASAP1	7	5261	0.345704	0.392001	1496
501	ENST00000352203	AP2S1	1	311	0.345522	0.00188775	4275.41
502	ENST00000285124	PPP4R1	2	2641	0.34381	0.00186356	2839.09
503	ENST00000318410	KIAA0196	1	357	0.343481	0.00263083	2387.48
504	ENST00000225577	RPS6KB1	1	3776	0.343073	0.0433988	1129.34
505	ENST00000361354	NCKAP1	3	16587	0.34076	0.0356167	1837.3
506	ENST00000239231	PANK3	2	9076	0.340503	0.00958204	5370.12
507	ENST00000318560	ABL1	2	1992	0.3389	0.0140984	1232.62
508	ENST00000426431	SP1	2	5206	0.338801	0.0140883	1563.07
509	ENST00000260604	PNPT1	1	3037	0.338116	0.0048618	2301.25
510	ENST00000307630	YWHAG	1	2783	0.337187	0.395273	8404.94
511	ENST00000262455	ERP44	1	3433	0.334132	0.0114937	1298.94
512	ENST00000519993	PTK2	2	3900	0.331234	0.00237002	3723.18
513	ENST00000438444	COA1	2	2390	0.331205	0.0212283	1555.31
514	ENST00000334828	PGAM1	2	917	0.331098	0.0048335	2756.78
515	ENST00000394885	RCN2	2	5170	0.330719	0.0186025	1268.93
516	ENST00000548147	KANSL2	1	1437	0.328258	0.0425974	1225.53
517	ENST00000626993	HIPK1	1	4357	0.327201	0.0450602	1099.96
518	ENST00000337195	CTBP2	1	5201	0.326678	0.011372	1345.71
519	ENST00000530028	EID1	1	1443	0.324001	0.00441138	3882.42
520	ENST00000002165	FUCA2	1	896	0.32238	0.0129961	2101.91
521	ENST00000622074	GREM1	3	13862	0.321756	0.0208057	4006.34
522	ENST00000472487	MYSM1	1	5258	0.319803	0.0317365	1080.69
523	ENST00000369093	TIAL1	1	3863	0.319207	0.0403444	1390.62
524	ENST00000489671	TFDP2	3	8085	0.317735	0.0201629	1564.84
525	ENST00000475377	FMNL2	2	2062	0.317679	0.0111987	1777.57
526	ENST00000468435	UHRF2	1	1871	0.317099	0.0294452	1114.91
527	ENST00000286713	STOM	1	2125	0.316976	0.00509275	3344.85
528	ENST00000421852	TMEM41A	1	1936	0.316601	0.0207627	1065.79
529	ENST00000256366	SYNJ2BP	3	6495	0.31524	0.0168718	1632.56
530	ENST00000476352	NIN	2	4139	0.314897	0.0333187	3012.19
531	ENST00000367090	TMEM181	2	3540	0.312313	0.0163221	1684.56
532	ENST00000338970	RPL14	1	6355	0.312087	0.0420275	15852.1
533	ENST00000322910	ACADVL	1	2091	0.311608	0.00768377	2640.36
534	ENST00000375114	RALY	5	4979	0.31008	0.0139775	1875.63
535	ENST00000320785	KIF1C	3	4250	0.309813	0.00715839	3524.04
536	ENST00000329627	PEX26	6	17321	0.306825	0.0719886	1333.91
537	ENST00000005257	RALA	1	1879	0.305164	0.0255218	1599.17
538	ENST00000393356	CNOT6	1	4205	0.304379	0.498749	1058.18
539	ENST00000424155	TMED3	5	15928	0.304041	0.0299334	1425.54
540	ENST00000424702	LSM8	1	3746	0.303769	0.0440981	1672.88
541	ENST00000367590	XPR1	3	6185	0.302322	0.0255727	1265.77
542	ENST00000518112	ELP3	2	1845	0.302052	0.0340714	1096.05
543	ENST00000431051	PSMD1	1	2200	0.299965	0.0151909	6302.93
544	ENST00000347559	LMNA	1	983	0.299515	0.0120882	7256.06
545	ENST00000418388	C9orf69	3	1900	0.299173	0.0492542	1091.91
546	ENST00000267163	RB1	1	1915	0.299049	0.019052	1678.63
547	ENST00000324696	ASCC3	3	3118	0.298823	0.00907437	6723.89
548	ENST00000239906	FAM53C	1	2770	0.297211	0.0332599	1008.07
549	ENST00000334351	PNRC2	1	1585	0.295891	0.0256012	3359.09
550	ENST00000294383	USP24	1	2686	0.293961	0.0168488	3340.99
551	ENST00000552283	NUP37	1	1251	0.292174	0.0297884	1752
552	ENST00000370550	HS2ST1	1	5302	0.290777	0.0326089	1149.15
553	ENST00000233057	EIF2AK2	1	8063	0.290339	0.15971	1256.93
554	ENST00000220822	GDAP1	2	2509	0.289656	0.028381	1152.91
555	ENST00000340413	NUP43	1	2654	0.289093	0.0299256	3881.37
556	ENST00000419967	PRPF31	1	397	0.287477	0.0324199	1075.88
557	ENST00000187830	PVR	2	2814	0.285583	0.0285084	1873.51
558	ENST00000215832	MAPK1	4	9750	0.285435	0.0584933	2084.84
559	ENST00000361272	CNOT7	1	5756	0.284847	0.01439	2967.54
560	NA	2021-03-06	NA	NA	0.284421	0.129615	1936.38
561	ENST00000274542	RNF145	1	1261	0.282083	0.0224434	1893
562	ENST00000545606	CAND1	2	7121	0.281314	0.0129679	4019.15
563	ENST00000543287	HYOU1	2	2220	0.28112	0.0254237	1879.89
564	ENST00000259021	KAT7	2	7528	0.277726	0.0580861	1016
565	ENST00000268712	NCOR1	1	3139	0.27694	0.104726	1413.77
566	ENST00000491718	TNRC6A	3	7834	0.275149	0.0688928	1766.35
567	ENST00000608872	FBXW2	1	7585	0.274789	0.0198145	2698.07
568	ENST00000399640	ST3GAL1	3	4916	0.27446	0.0623957	1251.11
569	ENST00000261015	WDR12	1	6078	0.273804	0.0253165	3241.36
570	ENST00000253699	RBSN	1	3709	0.273244	0.0353196	1272.11
571	ENST00000513432	CEP192	1	7412	0.272811	0.0521861	1346.6
572	ENST00000319432	CCDC93	1	4865	0.272451	0.065097	1612.81
573	ENST00000470056	GAPVD1	2	4461	0.270656	0.106864	2247.95
574	ENST00000463407	NUP58	1	4759	0.269918	0.0619856	2961.96
575	ENST00000296215	SNIP1	1	3299	0.267088	0.0823707	1020.74
576	ENST00000435634	EXOSC6	1	4304	0.265173	0.0566369	1483.95
577	ENST00000474889	PTPRG	3	4306	0.263959	0.1217	1905.56
578	ENST00000540269	USP10	1	2785	0.263399	0.03966	2359.94
579	ENST00000437844	ZEB1	2	6065	0.263394	0.0281898	2470.01
580	ENST00000428393	MFSD14B	1	1676	0.263394	0.0265585	2623.18
581	ENST00000317025	WHSC1L1	3	5944	0.262391	0.0818866	1069.66
582	ENST00000532402	GANAB	2	3556	0.261052	0.534649	3642.44
583	ENST00000378060	VPS36	3	3228	0.261045	0.054739	1121.94
584	ENST00000409747	CBX3	1	1321	0.259058	0.0849721	7779.53
585	ENST00000380285	SNX1	1	7787	0.258853	0.54509	1066.17
586	ENST00000257075	PUM1	1	1705	0.258687	0.0576985	1601.2
587	ENST00000602725	PTP4A2	2	2431	0.257789	0.041065	5480.98
588	ENST00000495759	IKBKAP	1	1800	0.257647	0.0466865	1938.05
589	ENST00000620157	DDX6	1	4339	0.253867	0.122607	6178.94
590	ENST00000528361	TMEM126B	1	1254	0.253642	0.129171	1606.32
591	ENST00000331738	RSRC2	1	2069	0.252771	0.127515	2917.18
592	ENST00000514903	BDP1	1	3760	0.252114	0.135335	3466.91
593	ENST00000395340	DIDO1	1	3717	0.252016	0.0920366	1559.96
594	ENST00000281828	FARSB	1	1335	0.251456	0.0691768	2255.93
595	ENST00000370272	DR1	2	8859	0.250398	0.0598756	2994.43
596	ENST00000286548	GNAQ	3	5236	0.249396	0.0537506	1452.21
597	ENST00000231368	LNPEP	1	8982	0.247608	0.0361389	3283.02
598	ENST00000419610	RBM6	1	1791	0.244853	0.141954	2052.42
599	ENST00000286298	SLC26A2	1	5592	0.242421	0.0508472	1811.75
600	ENST00000518800	MTFR1	1	1518	0.241124	0.0591582	2179.7
601	ENST00000206423	CCDC80	2	8623	0.24071	0.136341	59376.5
602	ENST00000401722	SLC25A3	1	4851	0.238096	0.054739	15183.8
603	ENST00000429711	RPL32	2	1609	0.238025	0.315052	54765.4
604	ENST00000394123	G3BP1	3	8694	0.237647	0.0531149	15692.8
605	ENST00000311180	PDE12	1	6840	0.237396	0.0954714	1221.45
606	ENST00000333055	MGAT1	4	6852	0.236493	0.164846	1277.29
607	ENST00000308488	RSF1	1	6921	0.236406	0.242855	1324.48
608	ENST00000229214	KRR1	4	8948	0.234514	0.0943783	2244.04
609	ENST00000222803	FKBP14	1	4148	0.23447	0.145181	1037.42
610	ENST00000281928	MED13L	2	7394	0.234454	0.191988	1603.77
611	ENST00000508361	TARS	3	2187	0.234377	0.0967695	14049.7
612	ENST00000396821	DDX17	1	2495	0.233786	0.0365517	5688.75
613	ENST00000375664	WAC	2	3506	0.233681	0.0616651	2449.42
614	ENST00000366672	GALNT2	1	2666	0.233264	0.673324	1227.91
615	ENST00000370950	SRSF11	1	2247	0.232877	0.10949	6092.27
616	ENST00000358901	VCP	1	1053	0.232829	0.0573538	8396.27
617	ENST00000444761	MCFD2	2	3593	0.23219	0.0554252	5371.42
618	ENST00000310528	SUGT1	1	13074	0.231656	0.120657	3429.02
619	ENST00000480484	COMMD4	1	2611	0.231288	0.10578	1548.23
620	ENST00000327134	PAK2	1	4242	0.230888	0.270025	1769.21
621	ENST00000612396	LARP4B	4	6012	0.230154	0.220505	1450.71
622	ENST00000555774	SHMT2	2	1776	0.228453	0.0709288	4270.13
623	ENST00000592782	NMT1	1	3377	0.222077	0.0640528	3758.84
624	ENST00000341181	CLDND1	1	1186	0.219686	0.183911	1360.13
625	ENST00000366932	RRP15	4	6892	0.219414	0.112433	1859.05
626	ENST00000587718	CAPNS1	1	524	0.218967	0.75358	1985.51
627	ENST00000244763	SSR1	4	8721	0.218361	0.0749161	2677.87
628	ENST00000372146	GTF3C4	3	6010	0.21626	0.173037	1293.26
629	ENST00000547997	VEZT	1	2672	0.214923	0.157237	2167.44
630	ENST00000470531	CHD3	2	3552	0.212995	0.626865	3221.99
631	ENST00000466444	RWDD1	1	4574	0.21298	0.249347	1302.14
632	ENST00000264380	PIKFYVE	3	3446	0.209815	0.132899	1309.63
633	ENST00000369681	CYB5R4	1	7546	0.208307	0.161003	1324.02
634	ENST00000381801	MTMR6	1	3031	0.203683	0.175421	1482.74
635	ENST00000355354	CD47	3	3985	0.201925	0.609497	2993.43
636	ENST00000615676	YTHDF3	2	4743	0.200624	0.293797	3054.86
637	ENST00000306480	TMEM192	1	9050	0.199342	0.222067	1353.69
638	ENST00000299130	BCCIP	1	1446	0.198689	0.253074	4572.1
639	ENST00000530275	MACF1	1	1933	0.197297	0.64465	11070.7
640	ENST00000389993	PSME4	1	4809	0.196515	0.369236	1357.08
641	ENST00000356401	ARIH2	1	3112	0.196071	0.147954	1620.63
642	ENST00000510930	PPWD1	1	1797	0.194097	0.333229	1498.57
643	ENST00000354506	RPE	1	2468	0.193901	0.122025	2837.44
644	ENST00000444897	PMPCA	1	1500	0.193836	0.152937	2150.45
645	ENST00000358064	HIST4H4	1	1559	0.193661	0.205724	17543.8
646	ENST00000283131	SMARCA5	3	4302	0.187282	0.231465	3102.89
647	ENST00000601844	FKBP8	1	1076	0.186926	0.221553	1123.81
648	ENST00000482914	BRD2	1	2841	0.184818	0.153055	2169.51
649	ENST00000340800	ACSL4	1	2692	0.183872	0.132239	6760.74
650	ENST00000264515	RBBP5	2	2645	0.182662	0.247468	1009.02
651	ENST00000442738	POLR2F	1	1597	0.182042	0.235401	2822.85
652	ENST00000397786	MED13	1	3863	0.181152	0.179415	3633.26
653	ENST00000451653	SEC22C	2	5279	0.180934	0.225096	1644.19
654	ENST00000478254	GFM1	2	2001	0.178843	0.162604	3311.28
655	ENST00000355740	FAS	1	1335	0.178471	0.1963	1532.82
656	ENST00000397728	LSS	1	2658	0.17573	0.232995	1438.76
657	ENST00000322507	COL12A1	1	2221	0.175095	0.375227	1433.27
658	ENST00000284273	UBASH3B	2	4587	0.175074	0.328351	1632.94
659	ENST00000522117	SPIDR	1	2511	0.174388	0.242626	1114.79
660	ENST00000398868	ATL3	1	5232	0.173644	0.164029	6268.66
661	ENST00000435423	AKAP9	1	948	0.173267	0.690574	1226.07
662	ENST00000335972	UBA1	1	199	0.172261	0.203912	1584.83
663	ENST00000311630	FBXO45	2	4741	0.17099	0.338323	1860.13
664	ENST00000258341	LAMC1	1	2802	0.170066	0.264813	5289.63
665	ENST00000548971	TARBP2	2	1105	0.167368	0.236495	1207.49
666	ENST00000586659	KANK2	1	2291	0.167357	0.320415	1004.38
667	ENST00000367218	ATP2B4	1	4508	0.165795	0.763565	1006.43
668	ENST00000372902	TIMM8A	1	838	0.163472	0.385628	1030.49
669	ENST00000443339	SETD5	2	3065	0.162002	0.357058	1161.75
670	ENST00000307792	SEMA3E	2	3680	0.160108	0.259874	1776.12
671	ENST00000354828	GABPA	1	3228	0.159875	0.302542	1208.09
672	ENST00000263710	CLASP1	1	3085	0.159185	0.319283	1192.64
673	ENST00000369301	NHLRC2	1	8658	0.157051	0.377686	1091.07
674	ENST00000432126	KIAA0141	1	3288	0.1567	0.289804	1045.82
675	ENST00000322897	NAPG	1	2540	0.15608	0.262517	1993.7
676	ENST00000432176	FAM126A	1	11378	0.155758	0.25105	2451.75
677	ENST00000635914	UBE3A	1	6353	0.154493	0.299126	1952.48
678	ENST00000302217	MAP4K4	1	3440	0.153333	0.362146	7242.32
679	ENST00000368320	KIAA0907	1	2778	0.151521	0.29577	1271.76
680	ENST00000413366	PRKCA	4	6706	0.149195	0.427901	1791.12
681	ENST00000571632	CNTROB	1	2881	0.149186	0.409988	1211.89
682	ENST00000298281	PCF11	3	2557	0.149145	0.300324	1839.3
683	ENST00000261880	AAGAB	1	1788	0.147738	0.34327	2083.56
684	ENST00000335754	ACTR8	1	1653	0.147581	0.312028	1238.11
685	ENST00000261700	C14orf166	2	6175	0.146596	0.264676	4590.42
686	ENST00000282041	EPG5	2	4858	0.146179	0.389592	1548.71
687	ENST00000566157	OGFOD1	2	2895	0.145298	0.351906	1553.55
688	ENST00000618389	PDXDC1	2	2059	0.14525	0.331353	1142.78
689	ENST00000263630	CCDC88A	1	3358	0.144939	0.267708	2809.83
690	ENST00000337179	NUDT4	1	8767	0.14336	0.443464	1154.21
691	ENST00000309395	MOB1B	4	6111	0.141905	0.552688	1003.22
692	ENST00000531120	EIF3M	2	3863	0.141438	0.315294	5126.19
693	ENST00000470843	RPL5	1	451	0.140434	0.442106	43734.7
694	ENST00000560371	TRAF3	1	5716	0.140321	0.329307	1460.1
695	ENST00000587169	CIRBP	2	2706	0.139281	0.351024	5571.42
696	ENST00000397764	LINC00998	1	681	0.138645	0.480578	1811.53
697	ENST00000337273	TNPO1	1	8060	0.137578	0.321703	16855.9
698	ENST00000415930	GPI	1	2120	0.13714	0.329153	4346.1
699	ENST00000251047	LMAN1	1	3270	0.136916	0.334665	2656.79
700	ENST00000534280	PRMT1	1	493	0.136208	0.337249	5796.45
701	ENST00000339865	USP47	1	3148	0.134529	0.468681	2850.23
702	ENST00000291568	CSTB	1	1690	0.132957	0.829847	1908.32
703	ENST00000297107	GALNT10	1	4012	0.131664	0.433936	1324.11
704	ENST00000340368	INSIG1	1	1965	0.131452	0.354985	2020.43
705	ENST00000330149	TRAPPC6B	1	2538	0.128876	0.393047	1159.7
706	ENST00000382199	IGF2BP2	1	1792	0.128677	0.383676	2654.65
707	ENST00000302516	SF3B3	3	5855	0.123737	0.384483	4568.08
708	ENST00000541507	M6PR	1	1646	0.123369	0.452886	5215.23
709	ENST00000284984	ADAMTS1	1	1832	0.123205	0.381849	10939.8
710	ENST00000259339	TOR1B	1	1698	0.122819	0.428911	1058.7
711	ENST00000621632	DDX24	3	2900	0.122085	0.410217	3554.51
712	ENST00000219169	NUTF2	1	1654	0.121172	0.368911	3534.81
713	ENST00000276520	TACC1	1	5005	0.120871	0.403705	1539.79
714	NA	LOC101928583	NA	NA	0.120383	0.458547	1168.58
715	ENST00000528302	SF3B2	1	563	0.119805	0.418211	3308.83
716	ENST00000358691	HELZ	2	7814	0.119746	0.629336	1021.04
717	ENST00000216181	MYH9	1	1387	0.119153	0.779273	5922.27
718	ENST00000318130	EDEM3	2	3832	0.11871	0.51456	1161.55
719	ENST00000273130	DYNC1LI1	1	828	0.117063	0.438887	1998.09
720	ENST00000342192	UBE2L3	2	2365	0.11494	0.521133	1711.17
721	ENST00000373758	REEP3	1	4254	0.114689	0.431915	1951.47
722	ENST00000484976	ECD	1	1087	0.113357	0.481029	1481.08
723	ENST00000337451	NIPA2	1	1537	0.112781	0.480216	1084.1
724	ENST00000301764	DDB1	2	685	0.111741	0.416563	8544.26
725	ENST00000616577	TPT1	1	4005	0.110919	0.495364	21865.8
726	ENST00000399022	RPRD1A	1	3327	0.11046	0.449786	1459.76
727	ENST00000409645	MGAT5	1	5774	0.109985	0.603252	1632.15
728	ENST00000383450	GNL1	2	4695	0.107506	0.571701	1237.01
729	ENST00000308511	CCAR2	1	1832	0.106227	0.508858	1227.89
730	ENST00000468094	PFDN6	1	1521	0.102248	0.6061	2693.75
731	ENST00000344862	PUS7L	2	11383	0.0992704	0.583107	2438.71
732	ENST00000216038	RTCB	1	410	0.0986888	0.465618	3532.59
733	ENST00000394684	SGMS2	1	4494	0.0981492	0.520325	1204.76
734	ENST00000578101	FLII	1	3977	0.096526	0.554868	4180
735	ENST00000359513	ATG13	2	2486	0.0965075	0.550632	1100.07
736	ENST00000311806	OXSR1	2	2597	0.0963151	0.516377	1891.07
737	ENST00000370282	TMED5	1	4928	0.09415	0.51753	2613.84
738	ENST00000397154	NGDN	1	1255	0.0933196	0.589961	1015.18
739	ENST00000388901	COPS2	1	5222	0.0913299	0.666261	2673.56
740	ENST00000266673	TMEM19	1	4051	0.0881662	0.679145	1479.2
741	ENST00000620039	AP2B1	2	3140	0.0880703	0.684547	1664.57
742	ENST00000265044	SSR3	2	3063	0.0868225	0.729291	68604.1
743	ENST00000396467	RPL7	1	760	0.086791	0.669573	11547.9
744	ENST00000607484	UQCC2	2	892	0.0863174	0.681411	2028
745	ENST00000251038	ZC3H14	3	15845	0.0856492	0.562174	1643.29
746	ENST00000367602	QSOX1	2	6993	0.0852267	0.642064	2417.92
747	ENST00000344337	KPNA1	1	5036	0.0844909	0.642576	1091.92
748	ENST00000458452	CPSF3L	1	2340	0.0843054	0.609954	1028.03
749	ENST00000394456	GTF2F1	1	712	0.0828818	0.857924	1950.99
750	ENST00000453133	USP34	1	1273	0.0827248	0.691066	2563.32
751	ENST00000252804	PXDN	1	2317	0.0821803	0.858379	1474.45
752	ENST00000318950	SWAP70	3	3021	0.0815374	0.729226	1509.39
753	ENST00000216034	TOMM22	1	1580	0.0807448	0.61584	8556.43
754	ENST00000370558	SH3GLB1	1	4949	0.0801472	0.599518	2986.87
755	ENST00000409185	FAM168B	1	4589	0.078738	0.619716	3034.31
756	ENST00000373625	KPNA6	1	5674	0.0786151	0.603112	1842.29
757	ENST00000263256	DESI1	2	3069	0.0785596	0.62606	1142.04
758	ENST00000300087	DCTN5	2	10311	0.0757874	0.622214	2777.88
759	ENST00000564578	KARS	1	1462	0.0757149	0.646202	6934.96
760	ENST00000549982	MRPL42	1	14992	0.075686	0.692534	3424.3
761	ENST00000370693	BAG2	1	5643	0.0743622	0.642778	2429.51
762	ENST00000429769	EEF1B2	2	635	0.0740549	0.711416	19869.1
763	ENST00000361085	ZNF37A	1	6707	0.0734116	0.660903	1116.32
764	ENST00000261318	C12orf49	1	7625	0.0718157	0.618976	2521.35
765	ENST00000322349	EEA1	2	5374	0.0707836	0.733741	1362.83
766	ENST00000614813	TCF25	1	1369	0.06909	0.673572	1097.73
767	ENST00000357348	RTFDC1	1	1184	0.0664814	0.698673	6395.18
768	ENST00000369070	ATG5	1	2629	0.0661043	0.713389	1622.13
769	ENST00000330022	SETD2	1	4075	0.0659828	0.7594	1504.46
770	ENST00000176763	STK10	2	2809	0.0642072	0.772184	1009.02
771	ENST00000370487	MRGBP	2	2095	0.0633057	0.709675	1240.84
772	ENST00000323534	RAP2B	2	7375	0.0611738	0.728646	2637.04
773	ENST00000635550	SEC24C	2	2815	0.0601536	0.715694	1293.78
774	ENST00000498035	HM13	1	3405	0.0598428	0.894474	2678.18
775	ENST00000552895	NAV3	3	2491	0.0596827	0.701488	3344.75
776	ENST00000263092	METTL16	2	3894	0.0565002	0.736431	1113.16
777	ENST00000443624	RPL11	1	598	0.0556175	0.811743	47237.6
778	ENST00000586868	TBCB	1	275	0.0543525	0.754251	1161.76
779	ENST00000488050	STOML2	1	542	0.0500303	0.783894	1890.62
780	ENST00000287022	UQCRB	1	5135	0.0477084	0.83706	19338.9
781	ENST00000405409	RBFOX2	3	5459	0.0476086	0.754657	2286.34
782	ENST00000360150	ERGIC2	2	3804	0.0457447	0.789728	3474.76
783	ENST00000371160	STAG2	1	2059	0.0450457	0.750212	5600.99
784	ENST00000341259	SH2B3	1	3321	0.0450344	0.814604	1048.72
785	ENST00000493763	RPL7L1	2	3432	0.0441141	0.781134	11772.2
786	ENST00000389384	ATXN7L3	4	2458	0.0438593	0.798752	1303.16
787	ENST00000545620	SMAD5	1	5254	0.0429337	0.836862	1963.66
788	ENST00000360683	CSNK1G3	1	2649	0.0427184	0.806237	1148.71
789	ENST00000264065	DNAJC10	5	17332	0.0402618	0.848982	2008.71
790	ENST00000429888	NKTR	4	6887	0.039697	0.818047	2438.47
791	ENST00000306156	PRKCE	2	3109	0.0385909	0.849026	1045.3
792	ENST00000398399	VGLL3	1	9055	0.0383318	0.857209	1019.07
793	ENST00000459637	COX7A2	1	298	0.0358255	0.874937	15718.5
794	ENST00000296328	UBXN7	1	9023	0.0355843	0.939125	1816.63
795	ENST00000432569	EIF2B5	1	639	0.0348698	0.836162	1958.29
796	ENST00000443314	LANCL1	1	3238	0.033665	0.849693	1319.28
797	ENST00000470551	DNAJC5	1	4630	0.0331093	0.835712	3637.29
798	ENST00000379612	MICAL2	2	3617	0.0327812	0.861272	5761.29
799	ENST00000296674	RPS23	1	2751	0.0318868	0.872635	4758.47
800	ENST00000477560	DCUN1D4	2	4362	0.0310994	0.900697	1124.47
801	ENST00000357537	GPALPP1	2	4434	0.0308311	0.86887	1693.78
802	ENST00000361731	SFT2D1	1	489	0.0307111	0.874292	1200.99
803	ENST00000316586	STK25	1	2988	0.030681	0.86887	1652.55
804	ENST00000383718	SLMAP	1	5130	0.03006	0.869134	1733.26
805	ENST00000542060	STX6	1	3858	0.0293282	0.877988	1046.47
806	ENST00000262394	WSB1	1	3557	0.028887	0.86228	1826.84
807	ENST00000620426	GON4L	2	2430	0.028447	0.872261	1079.85
808	ENST00000226225	TNFAIP1	1	2409	0.0275719	0.854753	3444.57
809	ENST00000266069	GID8	1	3563	0.0261902	0.87953	1201.86
810	ENST00000261739	ANKRD13A	1	2209	0.0249469	0.878089	2206.79
811	ENST00000391975	HDLBP	1	2337	0.0249272	0.880255	11942.6
812	ENST00000477853	EMC1	2	3639	0.0246631	0.908512	2369.34
813	ENST00000346299	MTMR2	1	2408	0.0238403	0.891239	1980.53
814	ENST00000415811	GOSR2	1	1559	0.0227373	0.919637	1089.56
815	ENST00000450253	EIF4E	1	9344	0.0218261	0.895817	2570.05
816	ENST00000379066	PRKD3	1	2675	0.0210888	0.904779	1502.06
817	ENST00000439151	NSD1	2	4756	0.0205893	0.9059	2253.4
818	ENST00000602526	FKTN	1	6800	0.0203957	0.915027	1089.94
819	ENST00000396020	RPS29	2	6828	0.0184965	0.951167	55098.3
820	ENST00000228506	MLEC	1	5319	0.0170375	0.91614	3289.5
821	ENST00000513000	INPP4B	1	5622	0.0165023	0.926564	4008.7
822	ENST00000397843	ARHGEF12	3	4859	0.015203	0.919977	4644.53
823	ENST00000615234	POLR2E	1	2156	0.0140661	0.930124	2347.66
824	ENST00000255390	SCO1	3	8645	0.0139597	0.932946	1667.89
825	ENST00000467709	DOCK5	2	4429	0.0135916	0.946799	1654.97
826	ENST00000376958	GPR180	1	7474	0.0132669	0.940442	1603.93
827	ENST00000448392	TMEM87A	1	1256	0.0104623	0.955085	1307.4
828	ENST00000508404	TMEM165	1	1199	0.0104003	0.952338	2102.77
829	ENST00000265375	CCNY	1	3499	0.00949591	0.953401	3080.18
830	ENST00000427646	NANS	1	1030	0.00858886	0.96538	1044.87
831	ENST00000265070	GOLPH3	1	1508	0.00432628	0.981748	1933.72
832	ENST00000467099	DRG2	1	2202	0.0038506	0.986864	1080.17
833	ENST00000377038	DFFA	1	4968	0.00281865	0.987863	2404.38
